# Supplementary material for: Complete genome sequence of Salmonella enterica serovar Sendai shows H antigen convergence with S. Miami and recent divergence from S. Paratyphi A
Source: BMC Genomics. 2019 May 22;20:398. doi: 10.1186/s12864-019-5798-7 (PMC6530103; doi:10.1186/s12864-019-5798-7)
Supplement: Supplementary file 1 — Genes present in Sendai but absent from Paratyphi A (XLSX 10 kb) [file 12864_2019_5798_MOESM1_ESM.xlsx]

## Sheet: Sheet1
Additional file 1: Genes present in Sendai but absent from Paratyphi A
locus_tag	status_Sendai	start	end	strand	annotation
CO195_06860	pseudo	1372965	1374329	1	PhoPQ-regulated protein
CO195_08315	CDS	1628537	1628725	1	hypothetical protein
CO195_08320	CDS	1628834	1629304	-1	heat-shock protein
CO195_08325	CDS	1629499	1629726	-1	hypothetical protein
CO195_08330	CDS	1629926	1630051	-1	lipoprotein
CO195_08335	CDS	1630429	1630773	1	lysozyme inhibitor
CO195_13160	CDS	2588545	2588763	-1	levansucrase regulator
CO195_13170	CDS	2589929	2590414	-1	phage tail protein
CO195_13175	CDS	2590411	2593218	-1	phage tail tape measure protein
CO195_13200	CDS	2595502	2595726	-1	Hin recombinase
CO195_13205	CDS	2595760	2596008	1	phage tail protein
CO195_13210	CDS	2596602	2597177	-1	tail fiber assembly protein
CO195_13260	pseudo	2602923	2603296	-1	hypothetical protein
CO195_13310	CDS	2610370	2612121	-1	AIPR family protein
CO195_13315	CDS	2612471	2613349	1	hypothetical protein
CO195_13320	CDS	2613460	2613759	1	hypothetical protein
CO195_13350	CDS	2617956	2618297	-1	hypothetical protein
CO195_13355	CDS	2618517	2618975	1	hypothetical protein
CO195_13360	CDS	2618923	2619156	-1	DUF2724 domain-containing protein
CO195_13375	CDS	2620068	2620700	1	phage repressor protein
CO195_14350	CDS	2799986	2800249	1	hypothetical protein
CO195_14445	CDS	2823205	2824545	-1	glucarate dehydratase
CO195_18990	CDS	3713454	3714332	-1	2-oxo-3-deoxygalactonate kinase
CO195_18995	CDS	3714329	3715018	-1	FadR family transcriptional regulator
CO195_19000	CDS	3715279	3716124	-1	Cof-type HAD-IIB family hydrolase
CO195_19005	CDS	3716429	3717691	1	MFS transporter
CO195_19010	CDS	3717705	3718898	1	MR-MLE family protein
CO195_19015	CDS	3719013	3719921	1	LysR family transcriptional regulator
