# Supplementary material for: Complete genome sequence of Salmonella enterica serovar Sendai shows H antigen convergence with S. Miami and recent divergence from S. Paratyphi A
Source: BMC Genomics. 2019 May 22;20:398. doi: 10.1186/s12864-019-5798-7 (PMC6530103; doi:10.1186/s12864-019-5798-7)
Supplement: Supplementary file 2 — Peptides of RfbE identified by proteomic sequencing (XLSX 13 kb) [file 12864_2019_5798_MOESM2_ESM.xlsx]

## Sheet: Sheet1
Additional file 2: Peptides of RfbE identified by proteomic sequencing.
Peptide Sequence	Protein ID	start(aa)	end(aa)	Modifications	Activation Type	Precursor Area	SPA1/STM1	SPA2/SPA1	SPA2/STM2	STM2/STM1	SPA1	SPA2	STM1	STM2	IonScore	# Missed Cleavages	Charge	m/z [Da]	ΔM [ppm]	RT [min]	First Scan
iFGLNTVVFR	SPA_RS03880	186	195	N-Term(TMT6p)	HCD	2.81425e+07	0.841607	0.877283	0.854231	0.864319	5703.65	5003.71	6777.1	5857.57	59	0	2	697.921	-0.213274	42.5568	9600
qFATYDQGWVGWFcQk	SPA_RS03880	204	219	N-Term(Gln->); C14(Methy); K16(TMT6p)	CID	693412						461.375			51.68	0	2	1111.5	-3.763	51.9671	10767
qFATYDQGWVGWFcQk	SPA_RS03880	204	219	N-Term(Gln->); C14(Methy); K16(TMT6p)	CID	1.97058e+06					644.787			692.424	49.2	0	2	1111.5	-1.56551	49.8156	10021
qFATYDQGWVGWFcQk	SPA_RS03880	204	219	N-Term(Gln->); C14(Methy); K16(TMT6p)	CID	2.87259e+06					1582				48.44	0	2	1111.5	-0.686514	50.0368	11697
qFATYDQGWVGWFcQk	SPA_RS03880	204	219	N-Term(Gln->); C14(Methy); K16(TMT6p)	CID	998050	0.916194	0.923317			844.77	779.99	922.042		44.56	0	2	1111.5	-3.43338	51.9848	11901
qFATYDQGWVGWFcQk	SPA_RS03880	204	219	N-Term(Gln->); C14(Methy); K16(TMT6p)	CID	869601		3.37287	1.26255		225.055	759.081		601.23	22.65	0	2	1111.5	-2.55438	52.0443	11467
dVLHAEDmISLYFTALANVSk	SPA_RS03880	242	262	N-Term(TMT6p); M8(Oxida); K21(TMT6p)	CID	1.32494e+08					14297.4				71.96	0	3	937.839	1.10861	47.0431	11038
dVLHAEDMISLYFTALANVSk	SPA_RS03880	242	262	N-Term(TMT6p); K21(TMT6p)	CID	30067562		1.12169			2480.62	2782.49			50.08	0	3	932.51	3.24921	51.8038	12734
dVLHAEDMISLYFTALANVSk	SPA_RS03880	242	262	N-Term(TMT6p); K21(TMT6p)	CID	5.48353e+07	0.668736			0.665433	4076.95		6096.5	4056.81	41.97	0	3	932.508	1.48072	49.8165	12300
dVLHAEDMISLYFTALANVSk	SPA_RS03880	242	262	N-Term(TMT6p); K21(TMT6p)	HCD	1.5665e+07						5526.41			27.9	0	4	699.633	1.58508	49.876	12320
dVLHAEDmISLYFTALANVSk	SPA_RS03880	242	262	N-Term(TMT6p); M8(Oxida); K21(TMT6p)	HCD	45603013	1.05553	0.394158	0.469748	0.885677	16457.6	6486.92	15591.9	13809.4	24.04	0	4	703.632	1.55972	47.1107	11060
gNAFNIGGTIVNSLSLLELFk	SPA_RS03880	265	276	N-Term(TMT6p); K21(TMT6p)	HCD	1.70609e+07			1.18578			1943.64		1639.13	73.6	0	3	889.182	-0.169351	53.2203	12895
gNAFNIGGTIVNSLSLLELFk	SPA_RS03880	265	276	N-Term(TMT6p); K21(TMT6p)	CID	6.29979e+06	0.55973	0.934334	0.539237	0.969841	2999.19	2802.24	5358.27	5196.67	26.12	0	3	889.182	-0.650207	55.2743	13758
lLEDYcNIDMR	SPA_RS03880	289	296	N-Term(TMT6p); C6(Methy)	CID	5.02179e+07								21322.5	64.57	0	2	830.389	-1.72036	44.5025	10105
fTNLPVR	SPA_RS03880	297	303	N-Term(TMT6p)	CID	5.91045e+08	1.01115	0.603487	0.766431	0.796175	29220	17633.9	28897.9	23007.8	37.21	0	2	538.328	1.45808	30.5947	5231
fTNLPVR	SPA_RS03880	297	303	N-Term(TMT6p)	CID	140170679	1.09499	0.949894			24044.4	22839.6	21958.6		31.25	0	2	538.327	-0.244205	27.7673	4717
fTNLPVR	SPA_RS03880	297	303	N-Term(TMT6p)	CID	3.58663e+07	1.11429			0.791919	13141.1		11793.2	9339.28	31.01	0	2	538.327	0.89065	28.3458	4852
iTNAIDWSPk	SPA_RS03880	317	326	N-Term(TMT6p); K10(TMT6p)	CID	44205618	0.92711	0.78827	0.995	0.734485	110111	86797.2	118768	87233.3	36.01	0	2	801.966	0.0558219	33.9171	7167
iTNAIDWSPk	SPA_RS03880	317	326	N-Term(TMT6p); K10(TMT6p)	HCD	2.80361e+07		0.484926	0.560302		14359.5	6963.3		12427.8	35.39	0	3	534.981	1.68476	33.8102	7134
