# Supplementary material for: Complete genome sequence of Salmonella enterica serovar Sendai shows H antigen convergence with S. Miami and recent divergence from S. Paratyphi A
Source: BMC Genomics. 2019 May 22;20:398. doi: 10.1186/s12864-019-5798-7 (PMC6530103; doi:10.1186/s12864-019-5798-7)
Supplement: Supplementary file 3 — Orthologous relationship between Salmonella strains (XLSX 752 kb) [file 12864_2019_5798_MOESM3_ESM.xlsx]

## Sheet: Additional_file_3
Additional File 3: Orthologous relationship between Salmonella strains.
geneID_Enteritidis	status	length(nt)	geneID_Miami	status	length(nt)	geneID_Sendai	status	length(nt)	geneID_ParatyphiA_ATCC9150	status	length(nt)	geneID_ParatyphiA_ATCC11511	status	length(nt)	geneID_Typhi_Ty2	status	length(nt)	product
SEN_RS24125	CDS	66	COO54_00005	CDS	66	CO195_00005	CDS	66	SPA_RS00005	CDS	66	NA	NA	NA	T_RS00005	CDS	66	thr operon leader peptide
SEN_RS00010	CDS	2463	COO54_00010	CDS	2463	CO195_00010	CDS	2463	SPA_RS00010	CDS	2463	SEEPA511_RS19310	CDS	2463	T_RS00010	CDS	2463	bifunctional aspartate kinase/homoserine dehydrogenase I
SEN_RS00015	CDS	930	COO54_00015	CDS	930	CO195_00015	CDS	930	SPA_RS00015	CDS	930	SEEPA511_RS19305	CDS	930	T_RS00015	CDS	930	homoserine kinase
SEN_RS00020	CDS	1287	COO54_00020	CDS	1287	CO195_00020	CDS	1287	SPA_RS00020	CDS	1287	SEEPA511_RS19300	CDS	1287	T_RS00020	CDS	1287	threonine synthase
SEN_RS00025	CDS	774	COO54_00025	CDS	774	CO195_00025	CDS	774	SPA_RS00025	CDS	774	SEEPA511_RS19295	CDS	774	T_RS00025	CDS	774	peroxide stress protein YaaA
SEN_RS00030	CDS	1431	COO54_00030	CDS	1431	CO195_00030	CDS	1431	SPA_RS00030	i451;	1430	SEEPA511_RS19290	CDS	1431	T_RS00030	CDS	1431	sodium:alanine symporter family protein
SEN_RS00035	CDS	954	COO54_00035	CDS	954	CO195_00035	CDS	954	SPA_RS00035	CDS	954	SEEPA511_RS19285	CDS	954	T_RS00035	CDS	954	transaldolase
SEN_RS00040	CDS	591	COO54_00040	CDS	591	CO195_00040	CDS	591	SPA_RS00040	CDS	591	SEEPA511_RS19280	CDS	591	T_RS00040	CDS	591	molybdopterin adenylyltransferase
SEN_RS00045	CDS	567	COO54_00045	CDS	567	CO195_00045	CDS	567	SPA_RS00045	CDS	567	SEEPA511_RS19275	CDS	567	T_RS00045	CDS	567	hypothetical protein
SEN_RS00050	CDS	714	COO54_00050	CDS	714	CO195_00050	CDS	711	SPA_RS00050	CDS	714	SEEPA511_RS19270	CDS	714	T_RS00050	CDS	714	hypothetical protein
SEN_RS00055	CDS	405	COO54_00055	CDS	405	CO195_00055	CDS	405	SPA_RS00055	CDS	405	SEEPA511_RS19265	CDS	405	T_RS00055	CDS	405	hypothetical protein
SEN_RS00060	CDS	1917	COO54_00060	CDS	1917	CO195_00065	CDS	1917	SPA_RS00060	CDS	1917	SEEPA511_RS19260	CDS	1917	T_RS00060	CDS	1917	molecular chaperone DnaK
SEN_RS00065	CDS	1140	COO54_00065	CDS	1140	CO195_00070	CDS	1128	SPA_RS00065	CDS	1128	SEEPA511_RS19255	CDS	1128	T_RS00065	CDS	1140	molecular chaperone DnaJ
SEN_RS00070	CDS	948	COO54_00070	CDS	948	CO195_00075	CDS	948	SPA_RS00070	CDS	948	SEEPA511_RS19250	CDS	948	T_RS00070	CDS	948	LysR family transcriptional regulator
SEN_RS00075	CDS	345	COO54_00075	CDS	339	CO195_00080	CDS	345	SPA_RS00075	CDS	345	SEEPA511_RS19245	CDS	345	T_RS00075	CDS	345	hypothetical protein
SEN_RS00080	CDS	534	COO54_00080	CDS	534	CO195_00085	CDS	534	SPA_RS00080	CDS	534	SEEPA511_RS19240	CDS	534	T_RS00080	CDS	534	hypothetical protein
SEN_RS00085	CDS	444	COO54_00085	CDS	444	CO195_00090	CDS	444	SPA_RS00085	CDS	444	SEEPA511_RS19235	CDS	444	T_RS00085	CDS	444	transcriptional regulator
SEN_RS00090	CDS	2100	COO54_00090	CDS	2100	CO195_00095	i47;st261;	2099	SPA_RS00090	st261;	2100	SEEPA511_RS19230	st261;	2100	T_RS00090	CDS	2100	chitinase
SEN_RS00095	CDS	2997	COO54_00095	CDS	2970	CO195_00100	CDS	2997	SPA_RS00095	CDS	2997	SEEPA511_RS19225	CDS	2997	T_RS00095	st364;	2997	hypothetical protein
SEN_RS00100	CDS	705	COO54_00100	CDS	696	CO195_00105	CDS	705	SPA_RS00100	CDS	705	SEEPA511_RS19220	CDS	705	T_RS00100	CDS	705	hypothetical protein
SEN_RS00105	CDS	543	COO54_00105	CDS	543	CO195_00110	CDS	543	SPA_RS00105	CDS	543	SEEPA511_RS19215	CDS	543	T_RS00105	CDS	543	fimbrial protein BcfA
SEN_RS00110	CDS	687	COO54_00110	CDS	687	CO195_00115	CDS	687	SPA_RS00110	CDS	687	SEEPA511_RS19210	CDS	669	T_RS00110	CDS	687	fimbrial chaperone protein BcfB
SEN_RS00115	CDS	2622	COO54_00115	CDS	2622	CO195_00120	CDS	2622	SPA_RS00115	CDS	2622	SEEPA511_RS19205	CDS	2622	T_RS25250	CDS	651	fimbrial biogenesis outer membrane usher protein
SEN_RS00120	CDS	1008	COO54_00120	CDS	1008	CO195_00125	CDS	1008	SPA_RS00120	CDS	1008	SEEPA511_RS19200	CDS	1008	T_RS00120	CDS	1008	fimbrial adhesin FimH
SEN_RS00125	CDS	546	COO54_00125	CDS	546	CO195_00130	CDS	546	SPA_RS00125	CDS	546	SEEPA511_RS19195	CDS	546	T_RS00125	CDS	546	fimbrial protein BcfE
SEN_RS00130	CDS	519	COO54_00130	CDS	519	CO195_00135	CDS	519	SPA_RS00130	st138;	519	SEEPA511_RS19190	st138;	519	T_RS00130	CDS	519	fimbrial protein BcfF
SEN_RS00135	CDS	732	COO54_00135	CDS	732	CO195_00140	CDS	732	SPA_RS00135	CDS	732	SEEPA511_RS19185	CDS	732	T_RS00135	CDS	732	fimbrial chaperone
SEN_RS00140	CDS	846	COO54_00140	CDS	846	CO195_00145	CDS	846	SPA_RS00140	CDS	846	SEEPA511_RS19180	CDS	846	T_RS00140	CDS	846	hypothetical protein
SEN_RS00145	CDS	288	NA	NA	NA	CO195_00150	CDS	288	SPA_RS00145	CDS	288	SEEPA511_RS19175	CDS	288	T_RS00145	CDS	288	hypothetical protein
SEN_RS00150	CDS	450	NA	NA	NA	CO195_00155	CDS	450	SPA_RS00150	CDS	450	SEEPA511_RS19170	CDS	450	T_RS00150	CDS	450	transcriptional regulator
SEN_RS00155	CDS	1005	NA	NA	NA	CO195_00160	CDS	996	SPA_RS00155	CDS	996	SEEPA511_RS19165	CDS	996	T_RS00155	CDS	996	LysR family transcriptional regulator
SEN_RS00160	CDS	441	NA	NA	NA	CO195_00165	CDS	438	SPA_RS00160	CDS	438	SEEPA511_RS19160	CDS	438	T_RS00160	i93;	437	transcriptional regulator
SEN_RS00165	CDS	1719	NA	NA	NA	CO195_00170	CDS	1719	SPA_RS00165	CDS	1719	SEEPA511_RS19155	CDS	1719	T_RS00165	CDS	1719	arylsulfatase
SEN_RS00170	CDS	1572	NA	NA	NA	CO195_00175	CDS	1572	SPA_RS00170	CDS	1572	SEEPA511_RS19150	CDS	1572	T_RS00170	CDS	1572	bifunctional metallophosphatase/5'-nucleotidase
SEN_RS00175	CDS	762	NA	NA	NA	CO195_00180	st54;	762	SPA_RS00175	CDS	762	SEEPA511_RS19145	CDS	762	T_RS00175	CDS	762	hypothetical protein
SEN_RS00180	CDS	1494	NA	NA	NA	CO195_00185	i476;	1493	SPA_RS00180	i420;i476;	1473	SEEPA511_RS19140	i420;i476;	1473	T_RS00180	CDS	1494	arylsulfatase
SEN_RS00185	CDS	1191	NA	NA	NA	CO195_00190	CDS	1191	SPA_RS00185	CDS	1191	SEEPA511_RS19135	CDS	1191	T_RS00185	CDS	1191	anaerobic sulfatase maturase
SEN_RS00190	CDS	1254	NA	NA	NA	CO195_00195	CDS	1254	SPA_RS00190	CDS	1254	SEEPA511_RS19130	CDS	1254	T_RS00190	CDS	984	hypothetical protein
SEN_RS00195	CDS	1716	COO54_00190	5end497;	228	CO195_00200	CDS	1716	SPA_RS00195	CDS	1716	SEEPA511_RS19125	CDS	1716	T_RS00195	CDS	1716	arylsulfatase
SEN_RS00200	CDS	1167	COO54_00195	CDS	1167	CO195_00205	CDS	1167	SPA_RS00200	CDS	1167	SEEPA511_RS19120	CDS	1167	T_RS00200	CDS	1167	Na+/H+ antiporter NhaA
SEN_RS00205	CDS	900	COO54_00200	CDS	900	CO195_00210	CDS	900	SPA_RS00205	CDS	900	SEEPA511_RS19115	CDS	900	T_RS00205	CDS	900	transcriptional activator NhaR
SEN_RS00210	CDS	2040	COO54_00205	st21;st56;	2040	CO195_00215	CDS	2016	SPA_RS00210	CDS	2016	SEEPA511_RS19110	CDS	2016	T_RS00210	CDS	2040	family 31 glucosidase
SEN_RS00215	CDS	1374	COO54_00210	CDS	1374	CO195_00220	CDS	1374	SPA_RS00215	CDS	1374	SEEPA511_RS19105	CDS	1374	T_RS00215	CDS	1374	MFS transporter
SEN_RS00220	CDS	264	COO54_00215	CDS	264	CO195_00225	CDS	264	SPA_RS00220	CDS	264	SEEPA511_RS19100	CDS	264	T_RS00220	CDS	264	30S ribosomal protein S20
SEN_RS00225	CDS	216	COO54_00220	CDS	216	CO195_00230	CDS	216	SPA_RS00225	CDS	216	SEEPA511_RS19095	CDS	216	T_RS00225	CDS	216	DUF2575 domain-containing protein
SEN_RS00230	CDS	939	COO54_00225	CDS	939	CO195_00235	CDS	939	SPA_RS00230	CDS	939	SEEPA511_RS19090	CDS	939	T_RS00230	CDS	939	bifunctional riboflavin kinase/FAD synthetase
SEN_RS00235	CDS	2835	COO54_00230	CDS	2835	CO195_00240	CDS	2835	SPA_RS00235	CDS	2835	SEEPA511_RS19085	CDS	2835	T_RS00235	CDS	2835	isoleucine--tRNA ligase
SEN_RS00240	CDS	501	COO54_00235	CDS	501	CO195_00245	CDS	501	SPA_RS00240	CDS	501	SEEPA511_RS19080	CDS	501	T_RS00240	CDS	501	lipoprotein signal peptidase
SEN_RS00245	CDS	450	COO54_00240	CDS	450	CO195_00250	CDS	450	SPA_RS00245	CDS	450	SEEPA511_RS19075	CDS	450	T_RS00245	CDS	450	peptidyl-prolyl cis-trans isomerase
SEN_RS00250	CDS	951	COO54_00245	CDS	951	CO195_00255	CDS	951	SPA_RS00250	CDS	951	SEEPA511_RS19070	CDS	951	T_RS00250	CDS	951	4-hydroxy-3-methylbut-2-enyl diphosphate reductase
SEN_RS00255	CDS	996	NA	NA	NA	NA	NA	NA	NA	NA	NA	SEEPA511_RS19065	CDS	1203	NA	NA	NA	hypothetical protein
SEN_RS00260	CDS	198	NA	NA	NA	NA	NA	NA	NA	NA	NA	NA	NA	NA	NA	NA	NA	hypothetical protein
SEN_RS00265	CDS	921	COO54_00255	CDS	921	CO195_00265	CDS	915	SPA_RS00260	CDS	915	SEEPA511_RS19060	CDS	915	T_RS00260	CDS	921	non-specific ribonucleoside hydrolase RihC
SEN_RS00270	CDS	687	COO54_00260	CDS	687	CO195_00270	CDS	687	SPA_RS00265	CDS	687	SEEPA511_RS19055	CDS	687	T_RS00265	CDS	687	response regulator
SEN_RS00275	CDS	1620	COO54_00265	CDS	1620	CO195_00275	CDS	1620	SPA_RS00270	CDS	1620	SEEPA511_RS19050	CDS	1620	T_RS00270	CDS	1620	sensor histidine kinase
SEN_RS00280	CDS	1302	NA	NA	NA	NA	NA	NA	SPA_RS16315	CDS	1284	SEEPA511_RS02460	CDS	1284	NA	NA	NA	sodium ion-translocating decarboxylase subunit beta
SEN_RS00285	CDS	1770	NA	NA	NA	NA	NA	NA	NA	NA	NA	NA	NA	NA	T_RS16575	CDS	1776	oxaloacetate decarboxylase subunit alpha
SEN_RS00290	CDS	240	COO54_00280	CDS	243	CO195_00290	CDS	240	SPA_RS00285	CDS	240	SEEPA511_RS19035	CDS	240	T_RS00285	CDS	240	oxaloacetate decarboxylase subunit gamma
SEN_RS00295	CDS	1341	COO54_00285	CDS	1341	CO195_00295	CDS	1341	SPA_RS00290	CDS	1341	SEEPA511_RS19030	CDS	1341	T_RS00290	CDS	1341	citrate:sodium symporter
SEN_RS00300	CDS	1044	COO54_00290	CDS	1044	CO195_00300	CDS	1044	SPA_RS00295	CDS	1044	SEEPA511_RS19025	CDS	1044	T_RS00295	CDS	1044	[citrate (pro-3S)-lyase] ligase
SEN_RS00305	CDS	294	COO54_00295	CDS	294	CO195_00305	CDS	294	SPA_RS00300	CDS	294	SEEPA511_RS19020	CDS	294	T_RS00300	CDS	294	citrate lyase ACP
SEN_RS00310	CDS	870	COO54_00300	CDS	870	CO195_00310	st251;	870	SPA_RS00305	CDS	870	SEEPA511_RS19015	CDS	870	T_RS00305	CDS	870	citrate (pro-3S)-lyase subunit beta
SEN_RS00315	CDS	1521	COO54_00305	CDS	1521	CO195_00315	CDS	1521	SPA_RS00310	CDS	1521	SEEPA511_RS19010	CDS	1521	T_RS00310	CDS	1521	citrate lyase subunit alpha
SEN_RS00320	CDS	552	COO54_00310	CDS	552	CO195_00320	CDS	552	SPA_RS00315	CDS	552	SEEPA511_RS19005	CDS	552	T_RS00315	CDS	552	citrate lyase holo-[acyl-carrier protein] synthase
SEN_RS00325	CDS	909	COO54_00315	CDS	909	CO195_00325	CDS	909	SPA_RS00320	CDS	909	SEEPA511_RS19000	CDS	909	T_RS00320	CDS	909	triphosphoribosyl-dephospho-CoA synthase
SEN_RS00330	CDS	822	COO54_00320	CDS	822	CO195_00330	CDS	822	SPA_RS00325	CDS	822	SEEPA511_RS18995	CDS	822	T_RS00325	CDS	822	4-hydroxy-tetrahydrodipicolinate reductase
SEN_RS24130	pseudo	253	COO54_00325	pseudo	347	CO195_00335	pseudo	202	SPA_RS24240	pseudo	253	SEEPA511_RS23520	pseudo	253	T_RS25255	pseudo	253	-
SEN_RS00335	CDS	1149	COO54_00330	CDS	1149	CO195_00340	CDS	1149	SPA_RS00330	CDS	1149	SEEPA511_RS18990	CDS	1149	T_RS00330	CDS	1149	carbamoyl-phosphate synthase small subunit
SEN_RS00340	CDS	3228	COO54_00335	CDS	3228	CO195_00345	CDS	3228	SPA_RS00335	CDS	3228	SEEPA511_RS18985	CDS	3228	T_RS00335	CDS	3228	carbamoyl-phosphate synthase large chain
SEN_RS00345	CDS	396	COO54_00340	CDS	396	CO195_00350	CDS	396	SPA_RS00340	CDS	396	SEEPA511_RS18980	CDS	396	T_RS00340	CDS	396	transcriptional activator CaiF
SEN_RS00350	CDS	597	COO54_00345	CDS	597	CO195_00355	CDS	597	SPA_RS00345	CDS	597	SEEPA511_RS18975	CDS	597	T_RS00345	CDS	597	carnitine operon protein CaiE
SEN_RS00355	CDS	786	COO54_00350	CDS	786	CO195_00360	CDS	786	SPA_RS00350	CDS	786	SEEPA511_RS18970	CDS	786	T_RS00350	CDS	786	carnitinyl-CoA dehydratase
SEN_RS00360	CDS	1554	COO54_00355	CDS	1554	CO195_00365	CDS	1554	SPA_RS00355	CDS	1554	SEEPA511_RS18965	CDS	1554	T_RS00355	CDS	1554	ATP-dependent acyl-CoA ligase
SEN_RS00365	CDS	1218	COO54_00360	CDS	1218	CO195_00370	CDS	1218	SPA_RS00360	CDS	1218	SEEPA511_RS18960	CDS	1218	T_RS00360	CDS	1218	L-carnitine CoA-transferase
SEN_RS00370	CDS	1143	COO54_00365	CDS	1143	CO195_00375	CDS	1143	SPA_RS00365	CDS	1143	SEEPA511_RS18955	CDS	1143	T_RS00365	CDS	1143	crotonobetainyl-CoA dehydrogenase
SEN_RS00375	CDS	1518	COO54_00370	CDS	1518	CO195_00380	CDS	1518	SPA_RS00370	CDS	1518	SEEPA511_RS18950	CDS	1518	T_RS00370	CDS	1518	L-carnitine/gamma-butyrobetaine antiporter
SEN_RS00380	CDS	186	NA	NA	NA	NA	NA	NA	NA	NA	NA	NA	NA	NA	T_RS00375	CDS	186	hypothetical protein
SEN_RS00385	CDS	771	COO54_00375	CDS	771	CO195_00385	CDS	771	SPA_RS00380	CDS	771	SEEPA511_RS18945	CDS	771	T_RS00380	CDS	771	electron transfer flavoprotein FixB
SEN_RS00390	CDS	942	COO54_00380	CDS	942	CO195_00390	CDS	942	SPA_RS00385	CDS	942	SEEPA511_RS18940	CDS	942	T_RS00385	CDS	942	electron transfer flavoprotein subunit alpha
SEN_RS00395	CDS	1287	COO54_00385	CDS	1287	CO195_00395	CDS	1287	SPA_RS00390	CDS	1287	SEEPA511_RS18935	CDS	1287	T_RS00390	CDS	1287	oxidoreductase FixC
SEN_RS00400	CDS	288	COO54_00390	CDS	288	CO195_00400	CDS	288	SPA_RS00395	CDS	288	SEEPA511_RS18930	CDS	288	T_RS00395	CDS	288	ferredoxin-like protein FixX
SEN_RS00405	CDS	1341	COO54_00395	CDS	1341	CO195_00405	CDS	1341	SPA_RS00400	CDS	1341	SEEPA511_RS18925	CDS	1341	T_RS00400	CDS	1341	MFS transporter
SEN_RS00410	CDS	231	COO54_00400	CDS	231	CO195_00410	CDS	231	SPA_RS00405	CDS	231	SEEPA511_RS18920	CDS	231	T_RS00405	CDS	231	YgdI/YgdR family lipoprotein
SEN_RS00415	CDS	423	COO54_00405	CDS	423	CO195_00415	CDS	423	SPA_RS00410	CDS	423	SEEPA511_RS18915	CDS	423	T_RS00410	CDS	423	hypothetical protein
SEN_RS00420	CDS	291	COO54_00410	CDS	291	CO195_00420	CDS	291	SPA_RS00415	CDS	291	SEEPA511_RS18910	CDS	291	T_RS00415	CDS	291	DUF1471 domain-containing protein
SEN_RS24135	pseudo	203	COO54_00415	pseudo	96	CO195_00425	pseudo	93	SPA_RS24245	pseudo	203	SEEPA511_RS23515	pseudo	203	T_RS25260	pseudo	203	-
SEN_RS00425	CDS	195	COO54_00420	CDS	195	CO195_00430	CDS	195	SPA_RS00420	CDS	195	SEEPA511_RS18905	CDS	195	T_RS00420	CDS	195	hypothetical protein
SEN_RS00430	CDS	1890	COO54_00425	CDS	1890	CO195_00435	CDS	1890	SPA_RS00425	CDS	1890	SEEPA511_RS18900	CDS	1890	T_RS00425	5end93;i503;	1613	phosphatase
SEN_RS00435	CDS	183	NA	NA	NA	NA	NA	NA	NA	NA	NA	NA	NA	NA	T_RS25265	CDS	183	hypothetical protein
SEN_RS22795	CDS	282	NA	NA	NA	NA	NA	NA	SPA_RS24250	5end10;3end36;	81	SEEPA511_RS18895	5end10;3end36;	81	T_RS23720	CDS	264	hypothetical protein
SEN_RS00440	CDS	531	COO54_00440	CDS	531	CO195_00450	CDS	531	SPA_RS00430	i73;	532	SEEPA511_RS18890	i73;	532	T_RS00435	CDS	531	glutathione-regulated potassium-efflux system ancillary protein KefF
SEN_RS00445	CDS	1863	COO54_00445	CDS	1863	CO195_00455	CDS	1863	SPA_RS00435	CDS	1863	SEEPA511_RS18885	CDS	1863	T_RS00440	CDS	1863	glutathione-regulated potassium-efflux system protein KefC
SEN_RS00450	CDS	480	COO54_00450	CDS	480	CO195_00460	CDS	480	SPA_RS00440	CDS	480	SEEPA511_RS18880	CDS	480	T_RS00445	CDS	480	type 3 dihydrofolate reductase
SEN_RS00455	CDS	849	COO54_00455	CDS	849	CO195_00465	CDS	849	SPA_RS00445	CDS	849	SEEPA511_RS18875	CDS	849	T_RS00450	CDS	849	bis(5'-nucleosyl)-tetraphosphatase (symmetrical)
SEN_RS00460	CDS	378	COO54_00460	CDS	378	CO195_00470	CDS	378	SPA_RS00450	CDS	378	SEEPA511_RS18870	CDS	378	T_RS00455	CDS	378	Co2+/Mg2+ efflux protein ApaG
SEN_RS00465	CDS	822	COO54_00465	CDS	822	CO195_00475	CDS	822	SPA_RS00455	CDS	822	SEEPA511_RS18865	CDS	822	T_RS00460	CDS	822	ribosomal RNA small subunit methyltransferase A
SEN_RS00470	CDS	990	COO54_00470	CDS	990	CO195_00480	CDS	990	SPA_RS00460	CDS	990	SEEPA511_RS18860	CDS	990	T_RS00465	CDS	990	4-hydroxythreonine-4-phosphate dehydrogenase 1
SEN_RS00475	CDS	1287	COO54_00475	CDS	1287	CO195_00485	CDS	1287	SPA_RS00465	CDS	1287	SEEPA511_RS18855	CDS	1287	T_RS00470	CDS	1287	chaperone SurA
SEN_RS00480	CDS	2361	COO54_00480	CDS	2355	CO195_00490	CDS	2355	SPA_RS00470	CDS	2355	SEEPA511_RS18850	CDS	2355	T_RS00475	CDS	2355	LPS assembly protein LptD
SEN_RS00485	CDS	813	COO54_00485	CDS	813	CO195_00495	CDS	813	SPA_RS00475	CDS	813	SEEPA511_RS18845	CDS	813	T_RS00480	CDS	813	molecular chaperone DjlA
SEN_RS00490	CDS	660	COO54_00490	CDS	660	CO195_00500	CDS	660	SPA_RS00480	CDS	660	SEEPA511_RS18840	CDS	660	T_RS00485	CDS	660	bifunctional tRNA pseudouridine(32) synthase/23S rRNA pseudouridine(746) synthase RluA
SEN_RS00495	CDS	2907	COO54_00495	CDS	2907	CO195_00505	CDS	2907	SPA_RS00485	CDS	2907	SEEPA511_RS18835	CDS	2907	T_RS00490	CDS	2907	RNA polymerase-associated protein RapA
SEN_RS00500	CDS	2352	COO54_00500	CDS	2352	CO195_00510	CDS	2352	SPA_RS00490	CDS	2352	SEEPA511_RS18830	CDS	2352	T_RS00495	CDS	2352	DNA polymerase II
SEN_RS00505	CDS	621	COO54_00520	3end133;	399	CO195_00530	3end133;	399	SPA_RS00510	CDS	405	SEEPA511_RS18825	5end134;st174;	231	T_RS00515	CDS	405	hypothetical protein
SEN_RS22800	pseudo	210	COO54_00525	pseudo	276	CO195_00535	pseudo	210	SPA_RS22900	pseudo	210	SEEPA511_RS18805	pseudo	210	T_RS23725	pseudo	210	-
SEN_RS00510	CDS	420	COO54_00530	CDS	420	CO195_00540	CDS	420	SPA_RS00515	CDS	420	SEEPA511_RS18800	CDS	420	T_RS00520	CDS	420	DUF4751 domain-containing protein
SEN_RS00515	CDS	696	COO54_00535	CDS	696	CO195_00545	CDS	696	SPA_RS00520	CDS	696	SEEPA511_RS18795	CDS	696	T_RS00525	CDS	696	L-ribulose-5-phosphate 4-epimerase
SEN_RS00520	CDS	1503	COO54_00540	CDS	1503	CO195_00550	CDS	1503	SPA_RS00525	CDS	1503	SEEPA511_RS18790	CDS	1503	T_RS00530	CDS	1503	L-arabinose isomerase
SEN_RS00525	CDS	1710	COO54_00545	CDS	1710	CO195_00555	CDS	1710	SPA_RS00530	CDS	1710	SEEPA511_RS18785	CDS	1710	T_RS00535	CDS	1710	ribulokinase
SEN_RS00530	CDS	846	COO54_00550	CDS	846	CO195_00560	CDS	846	SPA_RS00535	CDS	846	SEEPA511_RS18780	CDS	846	T_RS00540	CDS	846	arabinose operon regulatory protein
SEN_RS00535	CDS	768	COO54_00555	CDS	768	CO195_00565	i181;	727	SPA_RS00540	CDS	768	SEEPA511_RS18775	CDS	768	T_RS00545	CDS	768	DedA family protein
SEN_RS00540	CDS	708	COO54_00560	CDS	708	CO195_00570	CDS	708	SPA_RS00545	CDS	708	SEEPA511_RS18770	CDS	708	T_RS00550	CDS	708	thiamine import ATP-binding protein ThiQ
SEN_RS00545	CDS	1611	COO54_00565	CDS	1611	CO195_00575	CDS	1608	SPA_RS00550	CDS	1608	SEEPA511_RS18765	CDS	996	T_RS00555	CDS	1611	thiamine/thiamine pyrophosphate ABC transporter permease ThiP
SEN_RS00550	CDS	984	COO54_00570	CDS	984	CO195_00580	CDS	984	SPA_RS00555	CDS	984	SEEPA511_RS18755	CDS	984	T_RS00560	CDS	984	thiamine ABC transporter substrate binding subunit
SEN_RS00555	CDS	1659	COO54_00575	CDS	1659	CO195_00585	CDS	1659	SPA_RS00560	CDS	1659	SEEPA511_RS18750	CDS	1659	T_RS00565	CDS	1659	transcriptional regulator SgrR
SEN_RS00560	CDS	123	COO54_00580	CDS	123	CO195_00590	CDS	123	SPA_RS00565	CDS	123	SEEPA511_RS18745	CDS	123	T_RS00570	CDS	123	glucose uptake inhibitor SgrT
SEN_RS00565	CDS	282	NA	NA	NA	NA	NA	NA	NA	NA	NA	NA	NA	NA	NA	NA	NA	hypothetical protein
SEN_RS00570	CDS	606	COO54_00585	CDS	606	CO195_00595	CDS	606	SPA_RS00570	CDS	606	SEEPA511_RS18740	CDS	606	T_RS00575	CDS	606	3-isopropylmalate dehydratase small subunit
SEN_RS00575	CDS	1401	COO54_00590	CDS	1401	CO195_00600	CDS	1401	SPA_RS00575	CDS	1401	SEEPA511_RS18735	CDS	1401	T_RS00580	CDS	1401	3-isopropylmalate dehydratase large subunit
SEN_RS00580	CDS	1092	COO54_00595	CDS	1092	CO195_00605	CDS	1092	SPA_RS00580	CDS	1092	SEEPA511_RS18730	CDS	1092	T_RS00585	CDS	1092	3-isopropylmalate dehydrogenase
SEN_RS00585	CDS	1572	COO54_00600	CDS	1572	CO195_00610	CDS	1572	SPA_RS00585	CDS	1572	SEEPA511_RS18725	CDS	1572	T_RS00590	CDS	1572	2-isopropylmalate synthase
SEN_RS00590	CDS	87	COO54_00605	CDS	87	CO195_00615	CDS	87	SPA_RS00590	CDS	87	SEEPA511_RS18720	CDS	87	T_RS00595	CDS	87	leu operon leader peptide
SEN_RS00595	CDS	945	COO54_00610	CDS	945	CO195_00620	CDS	945	SPA_RS00595	CDS	945	SEEPA511_RS18715	CDS	945	T_RS00600	CDS	945	transcriptional regulator LeuO
SEN_RS00600	CDS	1752	COO54_00615	CDS	1752	CO195_00625	CDS	1752	SPA_RS00600	CDS	1752	SEEPA511_RS18710	CDS	1752	T_RS00605	CDS	1752	acetolactate synthase 3 large subunit
SEN_RS00605	CDS	492	COO54_00620	CDS	492	CO195_00630	CDS	492	SPA_RS00605	CDS	492	SEEPA511_RS18705	CDS	492	T_RS00610	CDS	492	acetolactate synthase small subunit
SEN_RS00610	CDS	1005	COO54_00625	CDS	1005	CO195_00635	CDS	1005	SPA_RS00610	CDS	1005	SEEPA511_RS18700	CDS	1005	T_RS00615	CDS	1005	catabolite repressor/activator
SEN_RS00615	CDS	459	COO54_00630	CDS	459	CO195_00640	CDS	459	SPA_RS00615	CDS	459	SEEPA511_RS18695	CDS	459	T_RS00620	CDS	459	division/cell wall cluster transcriptional repressor MraZ
SEN_RS00620	CDS	942	COO54_00635	CDS	942	CO195_00645	CDS	942	SPA_RS00620	CDS	942	SEEPA511_RS18690	CDS	942	T_RS00625	CDS	942	ribosomal RNA small subunit methyltransferase H
SEN_RS00625	CDS	366	COO54_00640	CDS	366	CO195_00650	CDS	366	SPA_RS00625	CDS	366	SEEPA511_RS18685	CDS	366	T_RS00630	CDS	366	cell division protein FtsL
SEN_RS00630	CDS	1767	COO54_00645	CDS	1767	CO195_00655	CDS	1767	SPA_RS00630	CDS	1767	SEEPA511_RS18680	CDS	1767	T_RS00635	CDS	1767	penicillin-binding protein 3
SEN_RS00635	CDS	1488	COO54_00650	CDS	1488	CO195_00660	CDS	1488	SPA_RS00635	CDS	1488	SEEPA511_RS18675	CDS	1488	T_RS00640	CDS	1488	UDP-N-acetylmuramoyl-L-alanyl-D-glutamate--2, 6-diaminopimelate ligase
SEN_RS00640	CDS	1359	COO54_00655	CDS	1359	CO195_00665	CDS	1359	SPA_RS00640	CDS	1359	SEEPA511_RS18670	CDS	1359	T_RS00645	CDS	1359	UDP-N-acetylmuramoyl-tripeptide--D-alanyl-D- alanine ligase
SEN_RS00645	CDS	1083	COO54_00660	CDS	1083	CO195_00670	CDS	1083	SPA_RS00645	CDS	1083	SEEPA511_RS18665	CDS	1083	T_RS00650	CDS	1083	phospho-N-acetylmuramoyl-pentapeptide- transferase
SEN_RS00650	CDS	1317	COO54_00665	CDS	1317	CO195_00675	CDS	1317	SPA_RS00650	CDS	1317	SEEPA511_RS18660	CDS	1317	T_RS00655	CDS	1317	UDP-N-acetylmuramoyl-L-alanine--D-glutamate ligase
SEN_RS00655	CDS	1245	COO54_00670	CDS	1245	CO195_00680	CDS	1245	SPA_RS00655	CDS	1245	SEEPA511_RS18655	CDS	1245	T_RS00660	CDS	1245	cell division protein FtsW
SEN_RS00660	CDS	1068	COO54_00675	CDS	1068	CO195_00685	CDS	1068	SPA_RS00660	CDS	1068	SEEPA511_RS18650	CDS	1068	T_RS00665	CDS	1068	undecaprenyldiphospho-muramoylpentapeptide beta-N- acetylglucosaminyltransferase
SEN_RS00665	CDS	1476	COO54_00680	CDS	1476	CO195_00690	CDS	1476	SPA_RS00665	CDS	1476	SEEPA511_RS18645	CDS	1476	T_RS00670	CDS	1476	UDP-N-acetylmuramate--L-alanine ligase
SEN_RS00670	CDS	921	COO54_00685	CDS	921	CO195_00695	CDS	921	SPA_RS00670	CDS	921	SEEPA511_RS18640	CDS	921	T_RS00675	CDS	921	D-alanine--D-alanine ligase
SEN_RS00675	CDS	831	COO54_00690	CDS	831	CO195_00700	CDS	831	SPA_RS00675	CDS	831	SEEPA511_RS18635	CDS	831	T_RS00680	CDS	831	cell division protein FtsQ
SEN_RS00680	CDS	1263	COO54_00695	CDS	1263	CO195_00705	CDS	1263	SPA_RS00680	CDS	1263	SEEPA511_RS18630	CDS	1263	T_RS00685	CDS	1263	cell division protein FtsA
SEN_RS00685	CDS	1152	COO54_00700	CDS	1152	CO195_00710	CDS	1152	SPA_RS00685	CDS	1152	SEEPA511_RS18625	CDS	1152	T_RS00690	CDS	1152	cell division protein FtsZ
SEN_RS00690	CDS	918	COO54_00705	CDS	918	CO195_00715	CDS	918	SPA_RS00690	CDS	918	SEEPA511_RS18620	CDS	918	T_RS00695	CDS	918	UDP-3-O-[3-hydroxymyristoyl] N-acetylglucosamine deacetylase
SEN_RS00695	CDS	525	COO54_00710	CDS	498	CO195_00720	CDS	498	SPA_RS00695	CDS	525	SEEPA511_RS18615	CDS	525	T_RS00700	CDS	525	secA regulator SecM
SEN_RS00700	CDS	2706	COO54_00715	CDS	2706	CO195_00725	CDS	2706	SPA_RS00700	CDS	2706	SEEPA511_RS18610	CDS	2706	T_RS00705	CDS	2706	protein translocase subunit SecA
SEN_RS00705	CDS	396	COO54_00720	CDS	396	CO195_00730	CDS	396	SPA_RS00705	CDS	396	SEEPA511_RS18605	CDS	396	T_RS00710	CDS	396	8-oxo-dGTP diphosphatase MutT
SEN_RS00710	pseudo	989	COO54_00725	CDS	204	CO195_00735	CDS	990	SPA_RS00710	CDS	990	SEEPA511_RS18600	CDS	990	T_RS00715	CDS	990	-
SEN_RS00715	CDS	942	COO54_00730	CDS	105	CO195_00740	CDS	942	SPA_RS00715	CDS	942	SEEPA511_RS18595	CDS	942	T_RS00720	CDS	942	LysR family transcriptional regulator
SEN_RS00720	CDS	192	COO54_00735	CDS	192	CO195_00745	CDS	192	SPA_RS00720	CDS	192	SEEPA511_RS18590	CDS	192	T_RS00725	CDS	192	DNA gyrase inhibitor YacG
SEN_RS00725	CDS	744	COO54_00740	CDS	744	CO195_00750	CDS	744	SPA_RS00725	CDS	744	SEEPA511_RS18585	CDS	744	T_RS00730	CDS	744	cell division protein ZapD
SEN_RS00730	CDS	621	COO54_00745	CDS	621	CO195_00755	CDS	621	SPA_RS00730	CDS	621	SEEPA511_RS18580	CDS	621	T_RS00735	CDS	621	dephospho-CoA kinase
SEN_RS00735	CDS	1044	COO54_00750	CDS	1044	CO195_00760	CDS	1044	SPA_RS00735	CDS	1044	SEEPA511_RS18575	CDS	1044	T_RS00740	CDS	1044	guanosine monophosphate reductase
SEN_RS00740	CDS	1203	COO54_00755	CDS	1203	CO195_00765	CDS	1203	SPA_RS00740	CDS	1203	SEEPA511_RS18570	CDS	1203	T_RS00745	CDS	1203	type IV pilin biogenesis protein
SEN_RS00745	CDS	1386	COO54_00760	CDS	1386	CO195_00770	CDS	1386	SPA_RS00745	CDS	1386	SEEPA511_RS18565	CDS	1386	T_RS00750	CDS	1386	type II secretion system protein GspE
SEN_RS00750	CDS	438	COO54_00765	CDS	438	CO195_00775	CDS	438	SPA_RS00750	CDS	438	SEEPA511_RS18560	CDS	438	T_RS00755	CDS	438	prepilin peptidase-dependent pilin
SEN_RS22805	CDS	183	COO54_00770	st18;	183	CO195_00780	st18;	183	SPA_RS22905	st18;	183	SEEPA511_RS18555	st18;	183	T_RS23730	st18;	183	hypothetical protein
SEN_RS00755	CDS	894	COO54_00775	CDS	894	CO195_00785	CDS	894	SPA_RS00755	CDS	894	SEEPA511_RS18550	CDS	894	T_RS00760	CDS	894	nicotinate-nucleotide pyrophosphorylase [carboxylating]
SEN_RS00760	CDS	564	COO54_00780	CDS	564	CO195_00790	CDS	564	SPA_RS00760	CDS	564	SEEPA511_RS18545	CDS	564	T_RS00765	CDS	564	1,6-anhydro-N-acetylmuramyl-L-alanine amidase AmpD
SEN_RS00765	CDS	855	COO54_00785	CDS	855	CO195_00795	CDS	855	SPA_RS00765	CDS	855	SEEPA511_RS18540	CDS	855	T_RS00770	CDS	855	regulatory signalling modulator protein AmpE
SEN_RS00770	CDS	951	COO54_00790	CDS	951	CO195_00800	CDS	951	SPA_RS00770	CDS	951	SEEPA511_RS18535	CDS	951	T_RS00775	CDS	951	alpha-N-arabinofuranosidase
SEN_RS00775	CDS	1407	COO54_00795	CDS	1407	CO195_00805	CDS	1407	SPA_RS00775	CDS	1407	SEEPA511_RS18530	CDS	1407	T_RS00780	CDS	1407	MFS transporter
SEN_RS00780	CDS	1371	COO54_00800	CDS	1374	CO195_00810	CDS	1371	SPA_RS00780	CDS	1371	SEEPA511_RS18525	CDS	1371	T_RS00785	CDS	1371	aromatic amino acid transporter AroP
SEN_RS00785	CDS	765	COO54_00805	CDS	765	CO195_00815	CDS	765	SPA_RS00785	CDS	765	SEEPA511_RS18520	CDS	765	T_RS00790	CDS	765	pyruvate dehydrogenase complex repressor
SEN_RS24140	pseudo	210	NA	NA	NA	NA	NA	NA	SPA_RS24255	pseudo	210	SEEPA511_RS23510	pseudo	210	NA	NA	NA	-
SEN_RS00790	CDS	2664	COO54_00815	CDS	2664	CO195_00820	CDS	2664	SPA_RS00790	CDS	2664	SEEPA511_RS18515	CDS	2658	T_RS00795	CDS	2664	pyruvate dehydrogenase (acetyl-transferring), homodimeric type
SEN_RS00795	CDS	1884	COO54_00820	CDS	1890	CO195_00825	CDS	1890	SPA_RS00795	CDS	1890	SEEPA511_RS18510	CDS	1890	T_RS00800	CDS	1890	pyruvate dehydrogenase complex dihydrolipoyllysine-residue acetyltransferase
SEN_RS00800	CDS	1425	COO54_00825	CDS	1425	CO195_00830	CDS	1425	SPA_RS00800	CDS	1425	SEEPA511_RS18505	CDS	1425	T_RS00805	CDS	1425	dihydrolipoyl dehydrogenase
SEN_RS00805	CDS	285	COO54_00830	CDS	285	CO195_00835	CDS	285	SPA_RS00805	CDS	285	SEEPA511_RS18500	CDS	285	T_RS00810	CDS	285	hypothetical protein
SEN_RS00810	CDS	792	COO54_00835	CDS	792	CO195_00840	CDS	792	SPA_RS00810	CDS	792	SEEPA511_RS18495	CDS	792	T_RS00815	CDS	792	DUF2950 domain-containing protein
SEN_RS00815	CDS	1623	COO54_00840	CDS	1596	CO195_00845	CDS	1629	SPA_RS00815	CDS	1629	SEEPA511_RS18490	CDS	1629	T_RS00820	CDS	1623	DUF3300 domain-containing protein
SEN_RS00820	CDS	2598	COO54_00845	CDS	2598	CO195_00850	CDS	2598	SPA_RS00820	CDS	2598	SEEPA511_RS18485	CDS	2598	T_RS00825	CDS	2598	aconitate hydratase B
SEN_RS00825	CDS	465	NA	NA	NA	NA	NA	NA	NA	NA	NA	NA	NA	NA	NA	NA	NA	membrane protein
SEN_RS00830	CDS	324	NA	NA	NA	NA	NA	NA	NA	NA	NA	NA	NA	NA	NA	NA	NA	hypothetical protein
SEN_RS00835	CDS	363	COO54_00850	CDS	363	CO195_00855	CDS	363	SPA_RS00825	CDS	363	SEEPA511_RS18480	CDS	363	T_RS00830	CDS	363	hypothetical protein
SEN_RS00840	CDS	954	COO54_00855	CDS	954	CO195_00860	CDS	954	SPA_RS00830	CDS	954	SEEPA511_RS18475	CDS	954	T_RS00835	CDS	954	2-keto-3-deoxygluconate permease 1
SEN_RS00845	CDS	1272	COO54_00860	CDS	1272	CO195_00865	CDS	1272	SPA_RS00835	CDS	1272	SEEPA511_RS18470	CDS	1272	T_RS00840	CDS	1272	membrane protein
SEN_RS00850	CDS	984	COO54_00865	CDS	984	CO195_00870	CDS	984	SPA_RS00840	CDS	984	SEEPA511_RS18465	CDS	984	T_RS00845	CDS	984	4-hydroxythreonine-4-phosphate dehydrogenase 2
SEN_RS00855	CDS	768	COO54_00870	CDS	768	CO195_00875	CDS	768	SPA_RS00845	CDS	768	SEEPA511_RS18460	CDS	768	T_RS00850	CDS	768	DeoR/GlpR transcriptional regulator
SEN_RS00860	CDS	795	COO54_00875	CDS	795	CO195_00880	CDS	795	SPA_RS00850	CDS	795	SEEPA511_RS18455	CDS	795	T_RS00855	CDS	795	S-adenosylmethionine decarboxylase proenzyme
SEN_RS00865	CDS	861	COO54_00880	CDS	861	CO195_00885	CDS	861	SPA_RS00855	CDS	861	SEEPA511_RS18450	CDS	861	T_RS00860	CDS	861	polyamine aminopropyltransferase
SEN_RS00870	CDS	348	COO54_00885	CDS	348	CO195_00890	CDS	348	SPA_RS00860	CDS	348	SEEPA511_RS18445	CDS	348	T_RS00865	CDS	348	hypothetical protein
SEN_RS00875	CDS	1611	COO54_00890	CDS	1611	CO195_00895	CDS	1611	SPA_RS00865	CDS	1611	SEEPA511_RS18440	CDS	1611	T_RS00870	CDS	1611	multicopper oxidase CueO
SEN_RS00880	CDS	2391	COO54_00895	CDS	2391	CO195_00900	CDS	2391	SPA_RS00870	CDS	2391	SEEPA511_RS18435	CDS	2391	T_RS00875	CDS	2391	membrane-bound PQQ-dependent dehydrogenase, glucose/quinate/shikimate family
SEN_RS00885	CDS	537	COO54_00900	CDS	537	CO195_00905	CDS	537	SPA_RS00875	CDS	537	SEEPA511_RS18430	CDS	537	T_RS00880	CDS	537	hypoxanthine phosphoribosyltransferase
SEN_RS00890	CDS	663	COO54_00905	CDS	663	CO195_00910	CDS	663	SPA_RS00880	CDS	663	SEEPA511_RS18425	CDS	663	T_RS00885	CDS	663	carbonate dehydratase
SEN_RS00895	CDS	927	COO54_00910	CDS	927	CO195_00915	CDS	927	SPA_RS00885	CDS	927	SEEPA511_RS18420	CDS	927	T_RS00890	CDS	927	ABC transporter ATP-binding protein
SEN_RS00900	CDS	771	COO54_00915	CDS	771	CO195_00920	CDS	771	SPA_RS00890	CDS	771	SEEPA511_RS18415	CDS	771	T_RS00895	CDS	771	ABC transporter permease
SEN_RS00905	CDS	1080	COO54_00920	CDS	1077	NA	NA	NA	NA	NA	NA	NA	NA	NA	NA	NA	NA	fimbrial protein StiH
SEN_RS00910	CDS	2547	COO54_00925	CDS	2547	NA	NA	NA	NA	NA	NA	NA	NA	NA	NA	NA	NA	fimbrial outer membrane usher protein StiC
SEN_RS00915	CDS	684	COO54_00930	CDS	684	NA	NA	NA	NA	NA	NA	NA	NA	NA	NA	NA	NA	fimbrial assembly chaperone
SEN_RS00920	CDS	540	COO54_00935	CDS	552	NA	NA	NA	NA	NA	NA	NA	NA	NA	NA	NA	NA	fimbrial protein StiA
SEN_RS00925	CDS	441	COO54_00940	CDS	441	CO195_00925	CDS	441	SPA_RS00895	CDS	441	SEEPA511_RS18410	CDS	441	T_RS00900	CDS	441	PTS sugar transporter subunit IIA
SEN_RS00930	CDS	1230	COO54_00945	CDS	1230	CO195_00930	CDS	1230	SPA_RS00900	CDS	1230	SEEPA511_RS18405	CDS	1230	T_RS00905	CDS	1230	polysaccharide deacetylase familiy protein
SEN_RS00935	CDS	381	COO54_00950	CDS	381	CO195_00970	CDS	381	SPA_RS00940	CDS	381	SEEPA511_RS18365	CDS	381	T_RS00910	CDS	381	aspartate 1-decarboxylase
SEN_RS22810	pseudo	182	COO54_00955	pseudo	182	CO195_00975	pseudo	182	SPA_RS22910	pseudo	182	SEEPA511_RS18360	pseudo	182	T_RS23735	pseudo	182	-
SEN_RS00940	CDS	855	COO54_00960	CDS	855	CO195_00980	CDS	855	SPA_RS00945	CDS	855	SEEPA511_RS18355	CDS	855	T_RS00915	CDS	855	pantoate--beta-alanine ligase
SEN_RS00945	CDS	792	COO54_00965	CDS	795	CO195_00985	CDS	792	SPA_RS00950	CDS	792	SEEPA511_RS18350	CDS	792	T_RS00920	CDS	795	3-methyl-2-oxobutanoate hydroxymethyltransferase
SEN_RS00950	CDS	480	COO54_01005	CDS	480	CO195_00990	CDS	480	SPA_RS00955	CDS	480	SEEPA511_RS18345	CDS	480	T_RS00960	CDS	480	2-amino-4-hydroxy-6- hydroxymethyldihydropteridine diphosphokinase
SEN_RS00955	CDS	1419	COO54_01010	CDS	1419	CO195_00995	CDS	1419	SPA_RS00960	CDS	1419	SEEPA511_RS18340	CDS	1419	T_RS00965	CDS	1419	polynucleotide adenylyltransferase PcnB
SEN_RS00960	CDS	897	COO54_01015	CDS	897	CO195_01000	CDS	897	SPA_RS00965	CDS	897	SEEPA511_RS18335	CDS	897	T_RS00970	CDS	897	tRNA glutamyl-Q(34) synthetase GluQRS
SEN_RS00965	CDS	456	COO54_01020	CDS	456	CO195_01005	CDS	456	SPA_RS00970	CDS	456	SEEPA511_RS18330	CDS	456	T_RS00975	CDS	456	RNA polymerase-binding transcription factor DksA
SEN_RS00970	CDS	705	COO54_01025	CDS	705	CO195_01010	CDS	705	SPA_RS00975	CDS	705	SEEPA511_RS18325	CDS	705	T_RS00980	CDS	705	DNA/RNA nuclease SfsA
SEN_RS00975	CDS	531	COO54_01030	CDS	531	CO195_01015	CDS	531	SPA_RS00980	CDS	531	SEEPA511_RS18320	CDS	531	T_RS00985	CDS	531	RNA 2',3'-cyclic phosphodiesterase
SEN_RS00980	CDS	2475	COO54_01035	CDS	2475	CO195_01020	CDS	2475	SPA_RS00985	CDS	2475	SEEPA511_RS18315	CDS	2475	T_RS00990	CDS	2475	ATP-dependent helicase HrpB
SEN_RS00985	CDS	2523	COO54_01040	CDS	2520	CO195_01025	CDS	2523	SPA_RS00990	CDS	2523	SEEPA511_RS18310	CDS	2523	T_RS00995	CDS	2523	bifunctional glycosyl transferase/transpeptidase
SEN_RS00990	CDS	2244	COO54_01045	CDS	2190	CO195_01030	i121;	2228	SPA_RS00995	i121;	2228	SEEPA511_RS18305	i121;	2228	T_RS01000	3end139;i140;	2192	ferrichrome porin FhuA
SEN_RS00995	CDS	798	COO54_01050	CDS	798	CO195_01035	CDS	798	SPA_RS01000	CDS	798	SEEPA511_RS18300	CDS	798	T_RS01005	CDS	798	iron-hydroxamate transporter ATP-binding protein
SEN_RS01000	CDS	891	COO54_01055	CDS	891	CO195_01040	CDS	891	SPA_RS01005	CDS	891	SEEPA511_RS18295	CDS	891	T_RS01010	CDS	891	iron-hydroxamate transporter substrate-binding subunit
SEN_RS01005	CDS	2058	COO54_01060	CDS	2040	CO195_01045	CDS	2040	SPA_RS01010	CDS	2058	SEEPA511_RS18290	CDS	2058	T_RS01015	CDS	2058	Fe(3+)-hydroxamate ABC transporter permease FhuB
SEN_RS22815	CDS	207	NA	NA	NA	CO195_01050	iSt15;	207	SPA_RS22915	iSt15;	207	SEEPA511_RS18285	iSt15;	207	NA	NA	NA	hypothetical protein
SEN_RS01010	CDS	561	NA	NA	NA	CO195_01055	CDS	561	SPA_RS01015	CDS	561	SEEPA511_RS18280	CDS	561	NA	NA	NA	fimbrial protein
SEN_RS01015	CDS	2658	NA	NA	NA	CO195_01060	CDS	2658	SPA_RS01020	st412;	2658	SEEPA511_RS18275	CDS	2658	NA	NA	NA	outer membrane usher protein
SEN_RS01020	CDS	753	NA	NA	NA	CO195_01065	CDS	753	SPA_RS01025	CDS	753	SEEPA511_RS18270	CDS	753	NA	NA	NA	fimbrial protein StfD
SEN_RS01025	CDS	513	NA	NA	NA	CO195_01070	CDS	513	SPA_RS01030	CDS	513	SEEPA511_RS18265	CDS	513	NA	NA	NA	hypothetical protein
SEN_RS01030	CDS	477	NA	NA	NA	CO195_01075	st125;	477	SPA_RS01035	st125;	477	SEEPA511_RS18260	st125;	477	NA	NA	NA	fimbrial protein SteE
SEN_RS01035	CDS	531	NA	NA	NA	CO195_01080	CDS	531	SPA_RS01040	CDS	531	SEEPA511_RS18255	CDS	531	NA	NA	NA	fimbrial protein
SEN_RS01040	CDS	840	NA	NA	NA	CO195_01085	CDS	846	SPA_RS01045	CDS	846	SEEPA511_RS18250	CDS	846	NA	NA	NA	DUF2544 domain-containing protein
SEN_RS01045	CDS	1281	COO54_01065	CDS	1281	CO195_01090	CDS	1281	SPA_RS01050	CDS	1281	SEEPA511_RS18245	CDS	1281	T_RS01020	CDS	1281	glutamate-1-semialdehyde 2,1-aminomutase
SEN_RS01050	CDS	1422	COO54_01070	CDS	1422	CO195_01095	CDS	1422	SPA_RS01055	CDS	1422	SEEPA511_RS18240	CDS	1422	T_RS01025	CDS	1422	ClC family H(+)/Cl(-) exchange transporter
SEN_RS01055	CDS	345	COO54_01075	CDS	345	CO195_01100	CDS	345	SPA_RS01060	CDS	345	SEEPA511_RS18235	CDS	345	T_RS01030	CDS	345	iron-sulfur cluster insertion protein ErpA
SEN_RS01060	CDS	624	COO54_01080	CDS	624	CO195_01105	CDS	624	SPA_RS01065	CDS	624	SEEPA511_RS18230	CDS	624	T_RS01035	CDS	624	hypothetical protein
SEN_RS01065	CDS	801	COO54_01085	CDS	801	CO195_01110	st85;	801	SPA_RS01070	CDS	801	SEEPA511_RS18225	CDS	801	T_RS01040	CDS	801	cobalamin-binding protein
SEN_RS01070	CDS	699	COO54_01090	CDS	699	CO195_01115	CDS	699	SPA_RS01075	CDS	699	SEEPA511_RS18220	CDS	699	T_RS01045	CDS	699	5'-methylthioadenosine/S-adenosylhomocysteine nucleosidase
SEN_RS01075	CDS	1518	COO54_01095	CDS	1518	CO195_01120	CDS	1518	SPA_RS01080	CDS	1518	SEEPA511_RS18215	CDS	1518	T_RS01050	CDS	1518	deoxyguanosinetriphosphate triphosphohydrolase
SEN_RS01080	CDS	1428	COO54_01100	CDS	1428	CO195_01125	CDS	1428	SPA_RS01085	CDS	1428	SEEPA511_RS18210	CDS	1428	T_RS01055	CDS	1428	periplasmic serine endoprotease DegP
SEN_RS01085	CDS	1158	COO54_01105	CDS	1158	CO195_01130	CDS	867	SPA_RS01090	CDS	1158	SEEPA511_RS18205	CDS	1158	T_RS01060	CDS	1158	CdaR family transcriptional regulator
SEN_RS01090	CDS	3033	COO54_01110	CDS	2970	NA	NA	NA	NA	NA	NA	NA	NA	NA	NA	NA	NA	viral enhancing factor
SEN_RS01095	CDS	387	COO54_01115	CDS	387	CO195_01135	CDS	387	SPA_RS01095	CDS	387	SEEPA511_RS18200	CDS	387	T_RS01065	CDS	387	hypothetical protein
SEN_RS01100	CDS	1302	COO54_01120	CDS	1302	CO195_01140	CDS	1302	SPA_RS01100	CDS	1302	SEEPA511_RS18195	CDS	1302	T_RS01070	CDS	1158	MFS transporter
SEN_RS01105	CDS	825	COO54_01125	CDS	825	CO195_01145	CDS	825	SPA_RS01105	CDS	825	SEEPA511_RS18190	CDS	825	T_RS01075	CDS	825	2,3,4,5-tetrahydropyridine-2,6-dicarboxylate N-succinyltransferase
SEN_RS01110	CDS	2673	COO54_01130	CDS	2673	CO195_01150	CDS	2673	SPA_RS01110	CDS	2673	SEEPA511_RS18185	CDS	2673	T_RS01080	CDS	2673	bifunctional uridylyltransferase/uridylyl-removing protein
SEN_RS01115	CDS	795	COO54_01140	CDS	795	CO195_01155	CDS	795	SPA_RS01115	CDS	795	SEEPA511_RS18180	CDS	795	T_RS01085	CDS	795	methionine aminopeptidase
SEN_RS24145	pseudo	297	COO54_01145	pseudo	239	CO195_01160	pseudo	239	SPA_RS24260	pseudo	297	SEEPA511_RS23505	pseudo	297	T_RS25270	pseudo	297	-
SEN_RS01120	CDS	726	COO54_01150	CDS	726	CO195_01165	CDS	726	SPA_RS01120	CDS	726	SEEPA511_RS18175	CDS	726	T_RS01090	CDS	726	30S ribosomal protein S2
SEN_RS22820	pseudo	287	COO54_01155	pseudo	287	CO195_01170	pseudo	287	SPA_RS22920	pseudo	287	SEEPA511_RS18170	pseudo	287	T_RS23740	pseudo	287	-
SEN_RS01125	CDS	852	COO54_01160	CDS	852	CO195_01175	CDS	852	SPA_RS01125	CDS	852	SEEPA511_RS18165	CDS	852	T_RS01095	CDS	852	elongation factor Ts
SEN_RS01130	CDS	726	COO54_01165	CDS	726	CO195_01180	CDS	726	SPA_RS01130	CDS	726	SEEPA511_RS18160	CDS	726	T_RS01100	CDS	726	UMP kinase
SEN_RS01135	CDS	558	COO54_01170	CDS	558	CO195_01185	CDS	558	SPA_RS01135	CDS	558	SEEPA511_RS18155	CDS	558	T_RS01105	CDS	558	ribosome-recycling factor
SEN_RS01140	CDS	1197	COO54_01175	CDS	1197	CO195_01190	CDS	1197	SPA_RS01140	CDS	1197	SEEPA511_RS18150	CDS	1197	T_RS01110	CDS	1197	1-deoxy-D-xylulose-5-phosphate reductoisomerase
SEN_RS22825	CDS	204	COO54_01180	CDS	204	CO195_01195	CDS	204	SPA_RS22925	CDS	204	SEEPA511_RS18145	CDS	204	T_RS23745	CDS	204	hypothetical protein
SEN_RS01145	CDS	759	COO54_01185	CDS	759	CO195_01200	CDS	759	SPA_RS01145	CDS	759	SEEPA511_RS18140	CDS	759	T_RS01115	CDS	759	ditrans,polycis-undecaprenyl-diphosphate synthase ((2E,6E)-farnesyl-diphosphate specific)
SEN_RS01150	CDS	858	COO54_01190	CDS	858	CO195_01205	CDS	858	SPA_RS01150	CDS	858	SEEPA511_RS18135	CDS	858	T_RS01120	CDS	858	phosphatidate cytidylyltransferase
SEN_RS01155	CDS	1353	COO54_01195	CDS	1353	CO195_01210	CDS	1353	SPA_RS01155	CDS	1353	SEEPA511_RS18130	CDS	1353	T_RS01125	CDS	1353	sigma E protease regulator RseP
SEN_RS01160	CDS	2415	COO54_01200	CDS	2433	CO195_01215	CDS	2412	SPA_RS01160	CDS	2412	SEEPA511_RS18125	CDS	2412	T_RS01130	CDS	2412	outer membrane protein assembly factor BamA
SEN_RS01165	CDS	486	COO54_01205	CDS	486	CO195_01220	CDS	486	SPA_RS01165	CDS	486	SEEPA511_RS18120	CDS	486	T_RS01135	CDS	486	chaperone protein Skp
SEN_RS01170	CDS	1026	COO54_01210	CDS	1026	CO195_01225	CDS	1026	SPA_RS01170	CDS	1026	SEEPA511_RS18115	CDS	1026	T_RS01140	CDS	1026	UDP-3-O-(3-hydroxymyristoyl)glucosamine N-acyltransferase
SEN_RS01175	CDS	456	COO54_01215	CDS	456	CO195_01230	CDS	456	SPA_RS01175	CDS	456	SEEPA511_RS18110	CDS	456	T_RS01145	CDS	456	beta-hydroxyacyl-ACP dehydratase
SEN_RS01180	CDS	789	COO54_01220	CDS	789	CO195_01235	CDS	789	SPA_RS01180	CDS	789	SEEPA511_RS18105	CDS	789	T_RS01150	CDS	789	acyl-[acyl-carrier-protein]--UDP-N- acetylglucosamine O-acyltransferase
SEN_RS01185	CDS	1149	COO54_01225	CDS	1149	CO195_01240	CDS	1149	SPA_RS01185	CDS	1149	SEEPA511_RS18100	CDS	1149	T_RS01155	CDS	1149	lipid-A-disaccharide synthase
SEN_RS01190	CDS	597	COO54_01230	CDS	597	CO195_01245	CDS	597	SPA_RS01190	CDS	597	SEEPA511_RS18095	CDS	597	T_RS01160	CDS	597	ribonuclease HII
SEN_RS01195	CDS	3483	COO54_01235	CDS	3483	CO195_01250	CDS	3483	SPA_RS01195	CDS	3483	SEEPA511_RS18090	CDS	3483	T_RS01165	CDS	3483	DNA polymerase III subunit alpha
SEN_RS01200	CDS	960	COO54_01240	CDS	960	CO195_01255	CDS	960	SPA_RS01200	CDS	960	SEEPA511_RS18085	CDS	960	T_RS01170	CDS	960	acetyl-CoA carboxylase carboxyl transferase subunit alpha
SEN_RS01205	CDS	1764	COO54_01245	CDS	1764	CO195_01260	CDS	1764	SPA_RS01205	CDS	1764	SEEPA511_RS18080	CDS	1764	T_RS01180	st175;	1764	chitinase
SEN_RS01210	CDS	2142	COO54_01250	CDS	2142	CO195_01265	CDS	2142	SPA_RS01210	CDS	2142	SEEPA511_RS18075	CDS	2142	T_RS01185	CDS	2142	lysine decarboxylase
SEN_RS01215	CDS	390	COO54_01255	CDS	390	CO195_01270	CDS	390	SPA_RS01215	CDS	390	SEEPA511_RS18070	CDS	390	T_RS01190	CDS	390	VOC family protein
SEN_RS01220	CDS	1293	COO54_01260	CDS	1293	CO195_01275	CDS	1293	SPA_RS01220	CDS	1293	SEEPA511_RS18065	CDS	1293	T_RS01195	CDS	1293	tRNA(Ile)-lysidine synthetase
SEN_RS01225	CDS	261	COO54_01265	CDS	261	CO195_01280	CDS	261	SPA_RS01225	CDS	261	SEEPA511_RS18060	CDS	261	T_RS01200	CDS	261	Rho-binding antiterminator
SEN_RS01230	CDS	219	COO54_01270	CDS	219	CO195_01285	CDS	219	SPA_RS01230	CDS	219	SEEPA511_RS18055	CDS	219	T_RS01205	CDS	219	hypothetical protein
SEN_RS01235	CDS	546	COO54_01275	CDS	546	CO195_01290	CDS	546	SPA_RS01235	CDS	546	SEEPA511_RS18050	CDS	546	T_RS01210	CDS	546	hypothetical protein
SEN_RS01240	CDS	423	COO54_01280	CDS	423	CO195_01295	CDS	423	SPA_RS01240	CDS	423	SEEPA511_RS18045	CDS	423	T_RS01215	CDS	423	aminoacyl-tRNA hydrolase
SEN_RS01245	CDS	702	COO54_01285	CDS	702	CO195_01300	CDS	702	SPA_RS01245	CDS	702	SEEPA511_RS18040	CDS	702	T_RS01220	CDS	702	copper homeostasis/adhesion lipoprotein NlpE
SEN_RS01250	CDS	1719	COO54_01290	CDS	1719	CO195_01305	CDS	1719	SPA_RS01250	CDS	1719	SEEPA511_RS18035	CDS	1719	T_RS01230	CDS	1719	proline--tRNA ligase
SEN_RS01255	CDS	708	COO54_01295	CDS	708	CO195_01310	CDS	708	SPA_RS01255	CDS	708	SEEPA511_RS18030	CDS	708	T_RS01235	CDS	708	tRNA (N6-threonylcarbamoyladenosine(37)-N6)-methyltransferase TrmO
SEN_RS01260	CDS	405	COO54_01300	CDS	405	CO195_01315	CDS	405	SPA_RS01260	CDS	405	SEEPA511_RS18025	CDS	405	T_RS01240	CDS	405	Rcs stress response system protein RcsF
SEN_RS01265	CDS	816	COO54_01305	CDS	816	CO195_01320	CDS	816	SPA_RS01265	CDS	816	SEEPA511_RS18020	CDS	816	T_RS01245	CDS	816	methionine ABC transporter substrate-binding protein MetQ
SEN_RS01270	CDS	654	COO54_01310	CDS	654	CO195_01325	CDS	654	SPA_RS01270	CDS	654	SEEPA511_RS18015	CDS	654	T_RS01250	CDS	654	methionine ABC transporter
SEN_RS01275	CDS	1032	COO54_01315	CDS	1032	CO195_01330	CDS	1032	SPA_RS01275	CDS	1032	SEEPA511_RS18010	CDS	1032	T_RS01255	CDS	1032	methionine import ATP-binding protein MetN 1
SEN_RS01280	CDS	567	COO54_01320	CDS	567	CO195_01335	CDS	567	SPA_RS01280	CDS	567	SEEPA511_RS18005	CDS	567	T_RS01260	CDS	567	D-glycero-beta-D-manno-heptose 1,7-bisphosphate 7-phosphatase
SEN_RS01285	rRNA	1554	COO54_21455	rRNA	1556	CO195_20755	rRNA	1556	SPA_RS20330	rRNA	1556	SEEPA511_RS23010	rRNA	1556	T_RS20875	rRNA	1556	16S ribosomal RNA
SEN_RS01290	tRNA	77	NA	NA	NA	NA	NA	NA	NA	NA	NA	NA	NA	NA	NA	NA	NA	tRNA-Ile
SEN_RS01295	tRNA	76	NA	NA	NA	NA	NA	NA	NA	NA	NA	NA	NA	NA	NA	NA	NA	tRNA-Ala
SEN_RS01300	rRNA	3065	NA	NA	NA	NA	NA	NA	NA	NA	NA	NA	NA	NA	T_RS20885	rRNA	3027	23S ribosomal RNA
SEN_RS01305	rRNA	116	NA	NA	NA	NA	NA	NA	NA	NA	NA	NA	NA	NA	NA	NA	NA	5S ribosomal RNA
SEN_RS01310	tRNA	77	NA	NA	NA	NA	NA	NA	NA	NA	NA	NA	NA	NA	NA	NA	NA	tRNA-Asp
SEN_RS01315	CDS	804	COO54_13785	CDS	804	CO195_12965	CDS	804	SPA_RS12740	CDS	804	SEEPA511_RS06010	CDS	804	T_RS13260	CDS	804	2,5-didehydrogluconate reductase DkgB
SEN_RS01320	CDS	915	NA	NA	NA	CO195_12960	CDS	915	SPA_RS12735	CDS	915	SEEPA511_RS06015	CDS	915	T_RS13255	CDS	915	LysR family transcriptional regulator
SEN_RS01325	CDS	1176	COO54_13775	CDS	1176	CO195_12955	CDS	1176	SPA_RS12730	CDS	1176	SEEPA511_RS06020	CDS	1176	T_RS13250	CDS	1176	MFS transporter
SEN_RS01330	CDS	801	COO54_13770	CDS	801	CO195_12950	CDS	801	SPA_RS12725	CDS	801	SEEPA511_RS06025	CDS	801	T_RS13245	CDS	801	EEP domain-containing protein
SEN_RS01335	CDS	771	COO54_13765	CDS	771	CO195_12945	CDS	771	SPA_RS12720	CDS	771	SEEPA511_RS06030	CDS	771	T_RS13240	CDS	771	class I SAM-dependent methyltransferase
SEN_RS01340	CDS	1368	COO54_13760	CDS	1368	CO195_12940	CDS	1368	SPA_RS12715	CDS	1368	SEEPA511_RS06035	CDS	1368	T_RS13235	CDS	1368	murein transglycosylase D
SEN_RS01345	CDS	756	COO54_13755	CDS	756	CO195_12935	CDS	756	SPA_RS12710	CDS	756	SEEPA511_RS06040	CDS	756	T_RS13230	CDS	756	hydroxyacylglutathione hydrolase
SEN_RS01350	CDS	723	COO54_13750	CDS	723	CO195_12930	CDS	723	SPA_RS12705	CDS	723	SEEPA511_RS06045	CDS	723	T_RS13225	CDS	723	class I SAM-dependent methyltransferase
SEN_RS01355	CDS	468	COO54_13745	CDS	468	CO195_12925	CDS	468	SPA_RS12700	CDS	468	SEEPA511_RS06050	CDS	468	T_RS13220	CDS	468	ribonuclease HI
SEN_RS01360	CDS	732	COO54_13740	CDS	732	CO195_12920	CDS	732	SPA_RS12695	CDS	732	SEEPA511_RS06055	CDS	732	T_RS13215	CDS	732	DNA polymerase III subunit epsilon
SEN_RS01365	tRNA	77	NA	NA	NA	NA	NA	NA	NA	NA	NA	NA	NA	NA	NA	NA	NA	tRNA-Asp
SEN_RS01375	CDS	1056	COO54_13730	CDS	1056	CO195_12910	CDS	1056	SPA_RS12685	CDS	1044	SEEPA511_RS06065	CDS	1044	T_RS13205	i135;	1055	hypothetical protein
SEN_RS01380	pseudo	880	COO54_13725	CDS	996	CO195_12905	CDS	996	SPA_RS12680	CDS	996	SEEPA511_RS06070	CDS	996	T_RS13200	CDS	996	-
SEN_RS01385	CDS	273	NA	NA	NA	NA	NA	NA	NA	NA	NA	NA	NA	NA	NA	NA	NA	DUF2195 domain-containing protein
SEN_RS01390	CDS	522	COO54_13555	CDS	522	NA	NA	NA	NA	NA	NA	NA	NA	NA	T_RS13080	CDS	438	DUF2778 domain-containing protein
SEN_RS22830	CDS	210	COO54_13550	CDS	210	NA	NA	NA	NA	NA	NA	NA	NA	NA	T_RS24530	CDS	210	hypothetical protein
SEN_RS01395	CDS	642	COO54_13580	CDS	2217	CO195_12760	CDS	2247	SPA_RS12530	CDS	2247	SEEPA511_RS06215	CDS	2247	T_RS13070	CDS	2190	hypothetical protein
SEN_RS01400	CDS	2775	COO54_13535	3end841;	2526	NA	NA	NA	NA	NA	NA	SEEPA511_RS06225	CDS	4713	T_RS13045	CDS	2532	type IV secretion protein Rhs
SEN_RS01405	CDS	447	NA	NA	NA	NA	NA	NA	NA	NA	NA	NA	NA	NA	NA	NA	NA	hypothetical protein
SEN_RS01410	CDS	258	COO54_13520	CDS	258	CO195_12725	CDS	258	SPA_RS12500	CDS	258	SEEPA511_RS06250	CDS	258	NA	NA	NA	type I addiction module toxin, SymE family
SEN_RS22835	CDS	141	NA	NA	NA	NA	NA	NA	NA	NA	NA	NA	NA	NA	NA	NA	NA	hypothetical protein
SEN_RS01415	CDS	249	NA	NA	NA	NA	NA	NA	NA	NA	NA	NA	NA	NA	NA	NA	NA	hypothetical protein
SEN_RS01420	CDS	468	NA	NA	NA	NA	NA	NA	NA	NA	NA	NA	NA	NA	NA	NA	NA	sugar tyrosine-protein kinase
SEN_RS24150	pseudo	160	NA	NA	NA	NA	NA	NA	NA	NA	NA	NA	NA	NA	NA	NA	NA	-
SEN_RS01425	CDS	279	COO54_13510	CDS	279	CO195_12720	CDS	279	SPA_RS12495	CDS	279	SEEPA511_RS06255	CDS	279	NA	NA	NA	hypothetical protein
SEN_RS01430	CDS	315	COO54_13505	CDS	315	CO195_12715	CDS	315	SPA_RS12490	CDS	315	SEEPA511_RS06260	CDS	315	T_RS13030	CDS	306	type I toxin-antitoxin system SymE family toxin
SEN_RS22840	CDS	210	NA	NA	NA	CO195_12660	3end47;i30;	162	SPA_RS12485	3end48;i30;	147	SEEPA511_RS06320	CDS	168	T_RS13025	CDS	198	hypothetical protein
SEN_RS24155	pseudo	583	NA	NA	NA	NA	NA	NA	SPA_RS24450	pseudo	586	SEEPA511_RS06270	pseudo	586	T_RS25545	pseudo	586	-
SEN_RS01440	CDS	498	NA	NA	NA	NA	NA	NA	NA	NA	NA	NA	NA	NA	NA	NA	NA	Saf-pilin pilus formation protein
SEN_RS01445	CDS	738	COO54_13485	CDS	741	CO195_12695	CDS	741	SPA_RS12465	CDS	741	SEEPA511_RS06285	CDS	741	T_RS13005	CDS	741	pili assembly chaperone protein SafB
SEN_RS01450	CDS	2511	COO54_13480	CDS	2511	CO195_12690	CDS	2511	SPA_RS12460	CDS	2511	SEEPA511_RS06290	CDS	2511	T_RS13000	CDS	2511	pilin outer membrane usher protein SafC
SEN_RS01455	CDS	471	COO54_13475	CDS	471	CO195_12685	CDS	441	SPA_RS12455	CDS	441	SEEPA511_RS06295	CDS	441	T_RS12995	CDS	471	pilin structural protein SafD
SEN_RS01460	CDS	822	COO54_13470	CDS	822	CO195_12680	CDS	822	SPA_RS12450	CDS	822	SEEPA511_RS06300	CDS	822	T_RS12990	CDS	822	carbohydrate transporter
SEN_RS01465	CDS	261	COO54_13465	CDS	261	CO195_12675	CDS	261	SPA_RS12445	CDS	261	SEEPA511_RS06305	CDS	261	T_RS12985	CDS	261	transcriptional activator PerC
SEN_RS01475	CDS	948	COO54_13460	CDS	948	CO195_12670	CDS	948	SPA_RS12435	CDS	948	SEEPA511_RS06310	CDS	948	T_RS12975	CDS	948	transcriptional regulator
SEN_RS01480	CDS	216	COO54_13455	CDS	126	CO195_12665	CDS	126	SPA_RS12430	CDS	126	SEEPA511_RS06370	CDS	129	T_RS12970	CDS	114	hypothetical protein
SEN_RS01485	CDS	720	COO54_13395	CDS	720	CO195_12610	st16;	720	SPA_RS12380	CDS	720	SEEPA511_RS06375	CDS	720	T_RS12920	CDS	720	outer membrane protein PagN
SEN_RS01490	CDS	408	COO54_13390	CDS	408	CO195_12605	CDS	408	SPA_RS12375	CDS	408	SEEPA511_RS06380	CDS	408	T_RS12915	CDS	408	hypothetical protein
SEN_RS01495	CDS	768	COO54_13385	CDS	768	CO195_12600	CDS	768	SPA_RS12370	CDS	768	SEEPA511_RS06385	CDS	768	T_RS12910	CDS	768	amidohydrolase
SEN_RS01500	CDS	2445	COO54_13380	CDS	2445	CO195_12595	CDS	2445	SPA_RS12365	CDS	2445	SEEPA511_RS06390	CDS	2445	T_RS12905	CDS	2445	acyl-CoA dehydrogenase
SEN_RS01505	CDS	579	COO54_13375	CDS	579	CO195_12590	CDS	579	SPA_RS12360	CDS	579	SEEPA511_RS06395	CDS	579	T_RS12900	CDS	579	phosphoheptose isomerase
SEN_RS01510	CDS	768	COO54_13370	CDS	768	CO195_12585	CDS	768	SPA_RS12355	CDS	768	SEEPA511_RS06400	CDS	768	T_RS12895	CDS	768	class II glutamine amidotransferase
SEN_RS01515	CDS	741	COO54_13365	CDS	741	CO195_12580	CDS	741	SPA_RS12350	CDS	741	SEEPA511_RS06405	CDS	741	T_RS12890	CDS	741	transpeptidase
SEN_RS01520	CDS	1056	COO54_13360	CDS	1056	CO195_12575	CDS	1056	SPA_RS12345	CDS	1056	SEEPA511_RS06410	CDS	1056	T_RS12885	CDS	1056	DNA polymerase IV
SEN_RS01525	CDS	1140	COO54_13355	CDS	1140	CO195_12570	CDS	1140	SPA_RS12340	CDS	1140	SEEPA511_RS06415	CDS	1140	T_RS12880	CDS	1140	RNA ligase RtcB family protein
SEN_RS01530	CDS	615	COO54_13350	CDS	615	CO195_12565	CDS	615	SPA_RS12335	CDS	615	SEEPA511_RS06420	CDS	615	T_RS12875	CDS	615	peptide chain release factor H
SEN_RS01535	CDS	1458	COO54_13345	CDS	1458	CO195_12560	CDS	1458	SPA_RS12330	CDS	1458	SEEPA511_RS06425	CDS	1458	T_RS12870	CDS	1458	cytosol nonspecific dipeptidase
SEN_RS01540	CDS	459	COO54_13340	CDS	459	CO195_12555	CDS	459	SPA_RS12325	CDS	459	SEEPA511_RS06430	CDS	459	T_RS12865	CDS	459	xanthine phosphoribosyltransferase
SEN_RS01545	CDS	1245	COO54_13335	CDS	1245	CO195_12550	CDS	1245	SPA_RS12320	CDS	1245	SEEPA511_RS06435	CDS	1245	T_RS12860	CDS	1245	esterase
SEN_RS01550	CDS	402	COO54_13330	CDS	402	CO195_12545	CDS	402	SPA_RS12315	CDS	402	SEEPA511_RS06440	CDS	402	T_RS12855	CDS	402	sigma factor-binding protein Crl
SEN_RS01555	CDS	1053	COO54_13325	CDS	1053	CO195_12540	CDS	1053	SPA_RS12310	CDS	1053	SEEPA511_RS06445	CDS	1053	T_RS12850	CDS	1053	phosphoporin PhoE
SEN_RS01560	CDS	1104	COO54_13320	CDS	1104	CO195_12535	CDS	1104	SPA_RS12305	CDS	1104	SEEPA511_RS06450	CDS	1104	T_RS12845	CDS	1104	glutamate 5-kinase
SEN_RS01565	CDS	1248	COO54_13315	CDS	1251	CO195_12530	CDS	1251	SPA_RS12300	CDS	1251	SEEPA511_RS06455	CDS	1251	T_RS12840	CDS	1251	gamma-glutamyl-phosphate reductase
SEN_RS01570	tRNA	76	COO54_13310	tRNA	76	CO195_12525	tRNA	76	SPA_RS12295	tRNA	76	SEEPA511_RS06460	tRNA	76	T_RS12835	tRNA	76	tRNA-Thr
SEN_RS22850	CDS	270	NA	NA	NA	NA	NA	NA	NA	NA	NA	NA	NA	NA	NA	NA	NA	DUF4102 domain-containing protein
SEN_RS24160	pseudo	707	NA	NA	NA	CO195_14105	pseudo	204	SPA_RS14020	CDS	210	SEEPA511_RS04895	CDS	219	T_RS14220	CDS	210	-
SEN_RS01585	CDS	369	NA	NA	NA	NA	NA	NA	NA	NA	NA	NA	NA	NA	NA	NA	NA	glycerol dehydratase
SEN_RS22855	CDS	129	NA	NA	NA	NA	NA	NA	NA	NA	NA	NA	NA	NA	NA	NA	NA	hypothetical protein
SEN_RS01590	CDS	324	NA	NA	NA	NA	NA	NA	NA	NA	NA	NA	NA	NA	NA	NA	NA	DUF1889 domain-containing protein
SEN_RS01595	CDS	1239	NA	NA	NA	NA	NA	NA	NA	NA	NA	NA	NA	NA	NA	NA	NA	MFS transporter
SEN_RS01600	CDS	1422	NA	NA	NA	NA	NA	NA	NA	NA	NA	NA	NA	NA	NA	NA	NA	3-isopropylmalate dehydratase large subunit
SEN_RS01605	CDS	627	NA	NA	NA	NA	NA	NA	NA	NA	NA	NA	NA	NA	NA	NA	NA	3-isopropylmalate dehydratase small subunit
SEN_RS01610	CDS	879	NA	NA	NA	NA	NA	NA	NA	NA	NA	NA	NA	NA	NA	NA	NA	FAA hydrolase family protein
SEN_RS01615	CDS	915	NA	NA	NA	NA	NA	NA	NA	NA	NA	NA	NA	NA	NA	NA	NA	alpha/beta hydrolase
SEN_RS01620	CDS	966	NA	NA	NA	NA	NA	NA	NA	NA	NA	NA	NA	NA	NA	NA	NA	LysR family transcriptional regulator
SEN_RS24165	CDS	273	NA	NA	NA	NA	NA	NA	NA	NA	NA	NA	NA	NA	NA	NA	NA	hypothetical protein
SEN_RS01630	CDS	399	NA	NA	NA	CO195_12520	CDS	399	SPA_RS11995	CDS	399	SEEPA511_RS06465	CDS	399	T_RS12830	CDS	399	outer membrane protein
SEN_RS01635	CDS	759	NA	NA	NA	CO195_12515	CDS	759	SPA_RS11990	CDS	759	SEEPA511_RS06470	CDS	759	T_RS12825	CDS	759	fimbrial assembly chaperone StbE
SEN_RS01640	CDS	1326	COO54_05450	5end262;3end436;	564	CO195_12510	CDS	1326	SPA_RS11985	CDS	1326	SEEPA511_RS06475	CDS	1326	T_RS12820	CDS	1326	fimbrial usher protein StbD
SEN_RS01645	CDS	2562	NA	NA	NA	CO195_12505	CDS	2562	SPA_RS11980	CDS	2562	SEEPA511_RS06480	CDS	2562	T_RS12815	st155;	2562	fimbrial outer membrane usher protein StbC
SEN_RS01650	CDS	762	NA	NA	NA	CO195_12500	CDS	762	SPA_RS11975	CDS	762	SEEPA511_RS06485	CDS	762	T_RS12810	CDS	762	fimbrial chaperone protein StbB
SEN_RS01655	CDS	537	NA	NA	NA	CO195_12495	3end122;i123;	538	SPA_RS11970	CDS	537	SEEPA511_RS06490	CDS	537	T_RS12805	CDS	537	type 1 fimbrial protein
SEN_RS01660	CDS	765	COO54_13170	CDS	765	CO195_12485	CDS	366	SPA_RS11965	CDS	765	SEEPA511_RS06495	CDS	765	T_RS12800	CDS	765	hypothetical protein
SEN_RS24170	pseudo	301	COO54_13165	pseudo	301	CO195_12475	pseudo	301	SPA_RS24440	pseudo	301	SEEPA511_RS23335	pseudo	301	T_RS25535	pseudo	302	-
SEN_RS24175	CDS	204	COO54_13160	CDS	204	CO195_12470	CDS	204	NA	NA	NA	SEEPA511_RS23340	CDS	204	T_RS25530	CDS	204	hypothetical protein
SEN_RS01670	CDS	1575	COO54_13155	CDS	1575	CO195_12465	CDS	1575	SPA_RS11955	CDS	1575	SEEPA511_RS06505	CDS	1575	T_RS12790	CDS	1575	cyclic diguanylate phosphodiesterase
SEN_RS01675	CDS	744	COO54_13150	CDS	744	CO195_12460	CDS	744	SPA_RS11950	CDS	684	SEEPA511_RS06510	CDS	684	T_RS12785	CDS	744	transcriptional regulator
SEN_RS01680	CDS	489	COO54_13145	CDS	489	CO195_12455	CDS	489	SPA_RS11945	CDS	489	SEEPA511_RS06515	CDS	489	T_RS12780	3end151;i148;	488	hypothetical protein
SEN_RS01685	CDS	525	COO54_13140	CDS	525	CO195_12450	CDS	525	SPA_RS11940	CDS	525	SEEPA511_RS06520	CDS	525	T_RS12775	CDS	525	outer membrane protein
SEN_RS01690	CDS	642	COO54_13135	CDS	642	CO195_12445	CDS	642	SPA_RS11935	CDS	642	SEEPA511_RS06525	CDS	642	T_RS12770	CDS	642	transcriptional regulator
SEN_RS01695	CDS	225	COO54_13130	CDS	225	CO195_12440	CDS	225	SPA_RS11930	CDS	225	SEEPA511_RS06530	CDS	225	T_RS12765	CDS	225	membrane protein
SEN_RS01700	CDS	360	COO54_13125	CDS	360	CO195_12435	CDS	360	SPA_RS11925	CDS	360	SEEPA511_RS06535	CDS	360	T_RS12760	CDS	360	DUF4156 domain-containing protein
SEN_RS01705	CDS	1512	COO54_13120	CDS	1512	CO195_12430	CDS	537	SPA_RS11920	CDS	537	SEEPA511_RS06540	CDS	537	T_RS12755	CDS	537	multidrug transporter
SEN_RS01710	CDS	3168	COO54_13115	CDS	3168	NA	NA	NA	NA	NA	NA	NA	NA	NA	NA	NA	NA	multidrug efflux RND transporter permease subunit
SEN_RS01715	CDS	1227	COO54_13110	CDS	1227	NA	NA	NA	NA	NA	NA	NA	NA	NA	NA	NA	NA	MexE family multidrug efflux RND transporter periplasmic adaptor subunit
SEN_RS01720	CDS	2304	COO54_13105	CDS	2289	NA	NA	NA	NA	NA	NA	NA	NA	NA	NA	NA	NA	copper-translocating P-type ATPase
SEN_RS01725	CDS	465	COO54_13100	CDS	465	NA	NA	NA	NA	NA	NA	NA	NA	NA	NA	NA	NA	Cu(I)-responsive transcriptional regulator
SEN_RS01730	CDS	195	COO54_13095	CDS	195	CO195_12425	CDS	195	SPA_RS11915	CDS	195	SEEPA511_RS06545	CDS	195	T_RS12750	CDS	195	copper chaperone
SEN_RS01740	CDS	1254	COO54_13090	CDS	1254	CO195_12420	CDS	1254	SPA_RS11905	CDS	1254	SEEPA511_RS06550	CDS	1254	T_RS12740	CDS	1254	MFS transporter
SEN_RS01745	CDS	1959	COO54_13085	CDS	1959	CO195_12415	CDS	1959	SPA_RS11900	CDS	1959	SEEPA511_RS06555	CDS	1959	T_RS12735	CDS	1959	site-specific DNA-methyltransferase
SEN_RS01750	CDS	2973	COO54_13080	CDS	2973	CO195_12410	CDS	2973	SPA_RS11895	CDS	2973	SEEPA511_RS06560	CDS	2973	T_RS12730	CDS	2406	type III restriction-modification system endonuclease
SEN_RS01755	CDS	102	COO54_13075	CDS	102	CO195_12405	CDS	102	SPA_RS11890	CDS	102	SEEPA511_RS23345	CDS	102	T_RS12725	CDS	102	hypothetical protein
SEN_RS01760	CDS	1404	COO54_13070	CDS	1404	CO195_12400	CDS	1404	SPA_RS11885	CDS	1404	SEEPA511_RS06565	CDS	1404	T_RS12720	CDS	1404	cytochrome ubiquinol oxidase subunit I
SEN_RS01765	CDS	1011	COO54_13065	CDS	1011	CO195_12395	CDS	1011	SPA_RS11880	CDS	1011	SEEPA511_RS06570	CDS	1011	T_RS12715	CDS	1011	cytochrome d ubiquinol oxidase subunit II
SEN_RS01770	CDS	132	COO54_13060	CDS	132	CO195_12390	CDS	132	SPA_RS11875	CDS	132	SEEPA511_RS06575	CDS	132	T_RS12710	CDS	132	DUF2474 domain-containing protein
SEN_RS01775	CDS	1005	COO54_13055	CDS	1005	CO195_12385	CDS	1005	SPA_RS11870	CDS	1005	SEEPA511_RS06580	CDS	1005	T_RS12705	CDS	1005	AraC family transcriptional regulator
SEN_RS01780	CDS	2091	COO54_13050	CDS	2091	CO195_12380	CDS	2091	SPA_RS11865	CDS	2091	SEEPA511_RS06585	CDS	2091	T_RS12700	CDS	2091	ferrioxamine B receptor FoxA
SEN_RS01785	CDS	633	COO54_13045	CDS	633	CO195_12375	CDS	633	SPA_RS11860	CDS	633	SEEPA511_RS06590	CDS	633	T_RS12695	CDS	633	transporter
SEN_RS01790	CDS	276	COO54_13040	CDS	276	CO195_12370	CDS	276	SPA_RS11855	CDS	276	SEEPA511_RS06595	CDS	276	T_RS12690	CDS	276	hypothetical protein
SEN_RS01795	CDS	1626	COO54_13035	CDS	1626	CO195_12365	CDS	1626	SPA_RS11850	CDS	1626	SEEPA511_RS06600	CDS	1626	T_RS12685	CDS	1626	propionate catabolism operon regulatory protein PrpR
SEN_RS01800	CDS	888	COO54_13030	CDS	888	CO195_12360	CDS	888	SPA_RS11845	CDS	888	SEEPA511_RS06605	CDS	888	T_RS12680	CDS	888	methylisocitrate lyase
SEN_RS01805	CDS	1170	COO54_13025	CDS	1170	CO195_12355	CDS	1170	SPA_RS11840	CDS	1170	SEEPA511_RS06610	CDS	1170	T_RS12675	CDS	1170	2-methylcitrate synthase
SEN_RS01810	CDS	1452	COO54_13020	CDS	1452	CO195_12350	CDS	1452	SPA_RS11835	CDS	1452	SEEPA511_RS06615	CDS	1452	T_RS12670	CDS	1452	bifunctional 2-methylcitrate dehydratase/aconitate hydratase
SEN_RS01815	CDS	1887	COO54_13015	CDS	1887	CO195_12345	CDS	1887	SPA_RS11830	CDS	1887	SEEPA511_RS06620	CDS	1887	T_RS12665	CDS	1887	propionate--CoA ligase
SEN_RS01820	CDS	975	COO54_13010	CDS	975	CO195_12340	CDS	975	SPA_RS11825	CDS	975	SEEPA511_RS06625	CDS	975	T_RS12660	CDS	975	delta-aminolevulinic acid dehydratase
SEN_RS01825	CDS	3015	COO54_13005	3end;	249	CO195_12335	CDS	2946	SPA_RS11820	CDS	2946	SEEPA511_RS06630	CDS	2946	T_RS12655	CDS	2886	autotransporter outer membrane beta-barrel domain-containing protein
SEN_RS01830	CDS	624	COO54_12990	CDS	624	CO195_12330	CDS	624	SPA_RS11815	CDS	624	SEEPA511_RS06635	CDS	624	T_RS12650	CDS	624	transcriptional regulator
SEN_RS01835	CDS	1158	COO54_12985	CDS	1158	CO195_12325	CDS	1158	SPA_RS11810	CDS	1158	SEEPA511_RS06640	CDS	1158	T_RS12645	CDS	1158	D-alanyl-D-alanine- carboxypeptidase/endopeptidase AmpH
SEN_RS22860	CDS	204	COO54_12980	st23;	204	CO195_12320	CDS	204	SPA_RS23600	CDS	204	SEEPA511_RS06645	CDS	204	T_RS24495	CDS	204	hypothetical protein
SEN_RS01840	CDS	1221	COO54_12975	CDS	1221	CO195_12315	CDS	1221	SPA_RS11805	CDS	1221	SEEPA511_RS06650	CDS	1221	T_RS12640	CDS	1221	microcin B17 transporter
SEN_RS01845	CDS	1095	COO54_12970	CDS	1095	CO195_12310	CDS	1095	SPA_RS11800	CDS	1095	SEEPA511_RS06655	CDS	1095	T_RS12635	CDS	1095	DUF1615 domain-containing protein
SEN_RS01850	CDS	309	COO54_12965	CDS	309	CO195_12305	CDS	309	SPA_RS11795	CDS	309	SEEPA511_RS06660	CDS	309	T_RS12630	CDS	309	DUF2755 domain-containing protein
SEN_RS01855	CDS	216	COO54_12960	CDS	216	CO195_12300	CDS	216	SPA_RS11790	CDS	216	SEEPA511_RS06665	CDS	216	T_RS12625	CDS	216	DUF2754 domain-containing protein
SEN_RS01860	CDS	1095	COO54_12955	CDS	1095	CO195_12295	st288;	1095	SPA_RS11785	st288;	1089	SEEPA511_RS06670	st288;	1095	T_RS12620	CDS	1095	D-alanine--D-alanine ligase
SEN_RS01865	CDS	714	COO54_12950	CDS	714	CO195_12290	CDS	714	SPA_RS11780	CDS	714	SEEPA511_RS06675	CDS	714	T_RS12615	CDS	714	extensin
SEN_RS01870	CDS	1212	COO54_12945	CDS	1212	CO195_12285	CDS	1212	SPA_RS11775	CDS	1212	SEEPA511_RS06680	CDS	1212	T_RS12610	CDS	1200	MFS transporter
SEN_RS01875	CDS	267	COO54_12940	CDS	267	CO195_12280	CDS	267	SPA_RS11770	CDS	267	SEEPA511_RS06685	CDS	267	T_RS12605	CDS	267	anti-adapter protein IraP
SEN_RS01880	CDS	321	COO54_12930	CDS	321	CO195_12275	CDS	321	SPA_RS11765	CDS	321	SEEPA511_RS06690	CDS	321	T_RS12600	CDS	321	phosphate starvation-inducible protein PsiF
SEN_RS01885	CDS	1113	COO54_12925	CDS	1113	CO195_12270	CDS	1113	SPA_RS11760	CDS	1113	SEEPA511_RS06695	CDS	1113	T_RS12595	CDS	1113	diguanylate cyclase AdrA
SEN_RS01890	CDS	810	COO54_12920	CDS	810	CO195_12265	CDS	810	SPA_RS11755	CDS	810	SEEPA511_RS06700	CDS	810	T_RS12590	CDS	810	pyrroline-5-carboxylate reductase
SEN_RS01895	CDS	456	COO54_12915	CDS	456	CO195_12260	CDS	456	SPA_RS11750	CDS	456	SEEPA511_RS06705	CDS	456	T_RS12585	CDS	456	DUF188 domain-containing protein
SEN_RS01900	CDS	546	COO54_12910	CDS	546	CO195_12255	CDS	546	SPA_RS11745	CDS	546	SEEPA511_RS06710	CDS	546	T_RS12580	CDS	546	shikimate kinase
SEN_RS01905	CDS	192	COO54_12905	CDS	192	CO195_12250	CDS	192	SPA_RS11740	CDS	192	SEEPA511_RS06715	CDS	192	T_RS12575	CDS	192	protein YaiA
SEN_RS01910	CDS	678	COO54_12900	CDS	678	CO195_12245	CDS	678	SPA_RS11735	CDS	678	SEEPA511_RS06720	CDS	678	T_RS12570	i34;	685	hypothetical protein
SEN_RS01915	CDS	285	COO54_12895	CDS	285	CO195_12240	CDS	285	SPA_RS11730	CDS	285	SEEPA511_RS06725	CDS	285	T_RS12565	CDS	285	hypothetical protein
SEN_RS01920	CDS	912	COO54_12890	CDS	912	CO195_12235	CDS	912	SPA_RS11725	CDS	912	SEEPA511_RS06730	CDS	912	T_RS12560	CDS	912	recombination-associated protein RdgC
SEN_RS01925	CDS	909	COO54_12885	CDS	909	CO195_12230	CDS	909	SPA_RS11720	CDS	909	SEEPA511_RS06735	CDS	909	T_RS12555	CDS	909	fructokinase
SEN_RS01930	CDS	1173	COO54_12880	CDS	1173	CO195_12225	CDS	1173	SPA_RS11715	CDS	1173	SEEPA511_RS06740	CDS	1173	T_RS12550	st202;	1173	MFS transporter AraJ
SEN_RS01935	CDS	3141	COO54_12875	CDS	3141	CO195_12220	CDS	3141	SPA_RS11710	CDS	3141	SEEPA511_RS06745	CDS	3141	T_RS12545	i1028;	3142	exonuclease subunit SbcC
SEN_RS01940	CDS	1203	COO54_12870	CDS	1203	CO195_12215	CDS	1203	SPA_RS11705	CDS	1203	SEEPA511_RS06750	CDS	1203	T_RS12540	CDS	1203	exonuclease subunit SbcD
SEN_RS01950	CDS	690	COO54_12865	CDS	690	CO195_12210	CDS	690	SPA_RS11695	CDS	690	SEEPA511_RS06755	CDS	690	T_RS12530	CDS	690	DNA-binding response regulator
SEN_RS01955	CDS	1296	COO54_12860	CDS	1296	CO195_12205	CDS	1296	SPA_RS11690	CDS	1296	SEEPA511_RS06760	CDS	1296	T_RS12525	CDS	1296	two-component system sensor histidine kinase PhoR
SEN_RS01960	CDS	1320	COO54_12855	CDS	1320	CO195_12200	CDS	1320	SPA_RS11685	CDS	1320	SEEPA511_RS06765	CDS	1320	T_RS12520	CDS	1320	branched-chain amino acid transport system 2 carrier protein
SEN_RS01965	CDS	1371	COO54_12850	CDS	1371	CO195_12195	CDS	1371	SPA_RS11680	CDS	1371	SEEPA511_RS06770	CDS	1371	T_RS12510	CDS	1371	proline-specific permease ProY
SEN_RS01970	CDS	1818	COO54_12845	CDS	1818	CO195_12190	CDS	1818	SPA_RS11675	CDS	1818	SEEPA511_RS06775	CDS	1818	T_RS12505	CDS	1818	maltodextrin glucosidase
SEN_RS01975	CDS	603	COO54_12840	CDS	603	CO195_12185	CDS	603	SPA_RS11670	CDS	603	SEEPA511_RS06780	CDS	603	T_RS12500	CDS	603	peroxiredoxin
SEN_RS01980	CDS	582	COO54_12835	CDS	582	CO195_12180	CDS	582	SPA_RS11665	CDS	582	SEEPA511_RS06785	CDS	582	T_RS12495	CDS	582	ACP phosphodiesterase
SEN_RS01985	CDS	1065	COO54_12830	CDS	1065	CO195_12175	CDS	1065	SPA_RS11660	CDS	1065	SEEPA511_RS06790	CDS	1065	T_RS12490	CDS	1065	tRNA preQ1(34) S-adenosylmethionine ribosyltransferase-isomerase QueA
SEN_RS22865	CDS	147	COO54_12825	CDS	147	CO195_12170	CDS	147	SPA_RS23595	CDS	147	SEEPA511_RS06795	CDS	147	T_RS24485	CDS	147	hypothetical protein
SEN_RS01990	CDS	1128	COO54_12820	CDS	1128	CO195_12165	CDS	1128	SPA_RS11655	CDS	1128	SEEPA511_RS06800	CDS	1128	T_RS12485	CDS	1128	tRNA guanosine(34) transglycosylase Tgt
SEN_RS01995	CDS	333	COO54_12815	CDS	333	CO195_12160	CDS	333	SPA_RS11650	CDS	333	SEEPA511_RS06805	CDS	333	T_RS12480	CDS	333	preprotein translocase subunit YajC
SEN_RS02000	CDS	1848	COO54_12810	CDS	1848	CO195_12155	CDS	1848	SPA_RS11645	CDS	1848	SEEPA511_RS06810	CDS	1848	T_RS12475	CDS	1848	protein translocase subunit SecD
SEN_RS02005	CDS	972	COO54_12805	CDS	972	CO195_12150	CDS	972	SPA_RS11640	CDS	972	SEEPA511_RS06815	CDS	972	T_RS12470	CDS	972	protein translocase subunit SecF
SEN_RS02010	CDS	366	NA	NA	NA	CO195_12145	CDS	366	SPA_RS11635	CDS	366	SEEPA511_RS06820	CDS	366	T_RS12465	CDS	366	VOC family protein
SEN_RS02015	CDS	693	NA	NA	NA	CO195_12140	CDS	693	SPA_RS11630	CDS	693	SEEPA511_RS06825	CDS	693	T_RS12460	CDS	693	YafY family transcriptional regulator
SEN_RS02020	CDS	348	COO54_12800	CDS	348	CO195_12135	CDS	348	SPA_RS11625	CDS	348	SEEPA511_RS06830	CDS	348	T_RS12455	CDS	348	HNH endonuclease
SEN_RS22870	CDS	228	COO54_12795	CDS	228	CO195_12130	CDS	228	SPA_RS23590	CDS	228	SEEPA511_RS06835	CDS	228	T_RS24480		233	hypothetical protein
SEN_RS24180	CDS	327	COO54_12790	5end27;	249	CO195_12125	CDS	327	SPA_RS24435	CDS	327	SEEPA511_RS23350	CDS	327	T_RS25525	CDS	327	hypothetical protein
SEN_RS02030	CDS	864	COO54_12775	CDS	864	CO195_12120	CDS	831	SPA_RS11615	CDS	864	SEEPA511_RS06845	CDS	864	T_RS12445	CDS	864	nucleoside-specific channel-forming protein Tsx
SEN_RS02035	CDS	540	COO54_12770	CDS	540	CO195_12115	CDS	540	SPA_RS11610	CDS	540	SEEPA511_RS06850	CDS	540	T_RS12440	CDS	540	hypothetical protein
SEN_RS02040	CDS	450	COO54_12765	CDS	450	CO195_12110	CDS	450	SPA_RS11605	CDS	450	SEEPA511_RS06855	CDS	450	T_RS12435	CDS	450	transcriptional regulator NrdR
SEN_RS02045	CDS	1104	COO54_12760	CDS	1104	CO195_12105	CDS	1104	SPA_RS11600	CDS	1104	SEEPA511_RS06860	CDS	1104	T_RS12430	CDS	1104	bifunctional diaminohydroxyphosphoribosylaminopyrimidine deaminase/5-amino-6-(5-phosphoribosylamino)uracil reductase
SEN_RS02050	CDS	471	COO54_12755	CDS	471	CO195_12100	CDS	471	SPA_RS11595	CDS	471	SEEPA511_RS06865	CDS	471	T_RS12425	CDS	471	6,7-dimethyl-8-ribityllumazine synthase
SEN_RS02055	CDS	420	COO54_12750	CDS	420	CO195_12095	CDS	420	SPA_RS11590	CDS	420	SEEPA511_RS06870	CDS	420	T_RS12420	CDS	420	N utilization substance protein B
SEN_RS02060	CDS	981	COO54_12745	CDS	978	CO195_12090	CDS	978	SPA_RS11585	CDS	978	SEEPA511_RS06875	CDS	978	T_RS12415	CDS	978	thiamine-phosphate kinase
SEN_RS02065	CDS	516	COO54_12740	CDS	516	CO195_12085	CDS	516	SPA_RS11580	CDS	516	SEEPA511_RS06880	CDS	516	T_RS12410	CDS	516	phosphatidylglycerophosphatase A
SEN_RS02070	CDS	975	COO54_12735	CDS	975	CO195_12080	CDS	975	SPA_RS11575	CDS	975	SEEPA511_RS06885	CDS	975	T_RS12405	CDS	975	aldo/keto reductase
SEN_RS02075	CDS	1863	COO54_12730	CDS	1863	CO195_12075	CDS	1863	SPA_RS11570	CDS	1863	SEEPA511_RS06890	CDS	1863	T_RS12400	CDS	1863	1-deoxy-D-xylulose-5-phosphate synthase
SEN_RS02080	CDS	900	COO54_12725	CDS	900	CO195_12070	CDS	900	SPA_RS11565	CDS	900	SEEPA511_RS06895	CDS	900	T_RS12395	CDS	900	(2E,6E)-farnesyl diphosphate synthase
SEN_RS02085	CDS	243	COO54_12720	CDS	243	CO195_12065	CDS	243	SPA_RS11560	CDS	243	SEEPA511_RS06900	CDS	243	T_RS12390	CDS	243	exodeoxyribonuclease 7 small subunit
SEN_RS02090	CDS	1449	COO54_12715	CDS	1449	CO195_12060	CDS	1449	SPA_RS11555	CDS	1449	SEEPA511_RS06905	CDS	1449	T_RS12385	CDS	1449	tRNA 4-thiouridine(8) synthase ThiI
SEN_RS02095	CDS	798	COO54_12710	CDS	798	CO195_12055	CDS	798	SPA_RS11550	CDS	798	SEEPA511_RS06910	CDS	798	T_RS12380	CDS	792	2-aminoethylphosphonate ABC transport system, membrane component PhnV
SEN_RS02100	CDS	870	COO54_12705	CDS	861	CO195_12050	CDS	870	SPA_RS11545	CDS	870	SEEPA511_RS06915	CDS	870	T_RS12375	CDS	870	phosphonate ABC transporter permease
SEN_RS02105	CDS	1110	COO54_12700	CDS	1110	CO195_12045	CDS	1110	SPA_RS11540	CDS	1110	SEEPA511_RS06920	CDS	1110	T_RS12370	CDS	1110	2-aminoethylphosphonate ABC transport system ATP-binding subunit PhnT
SEN_RS02110	CDS	1014	COO54_12695	CDS	1014	CO195_12040	CDS	1014	SPA_RS11535	CDS	1014	SEEPA511_RS06925	CDS	1014	T_RS12365	CDS	1014	phosphonate ABC transporter substrate-binding protein
SEN_RS02115	CDS	720	COO54_12690	CDS	720	CO195_12035	CDS	720	SPA_RS11530	CDS	720	SEEPA511_RS06930	CDS	720	T_RS12360	CDS	720	transcriptional regulator
SEN_RS02120	CDS	1104	COO54_12685	CDS	1104	CO195_12030	CDS	1104	SPA_RS11525	CDS	1104	SEEPA511_RS06935	CDS	1104	T_RS12355	CDS	1104	2-aminoethylphosphonate--pyruvate aminotransferase
SEN_RS02125	CDS	810	COO54_12680	CDS	810	CO195_12025	CDS	810	SPA_RS11520	CDS	810	SEEPA511_RS06940	CDS	810	T_RS12350	CDS	810	phosphonoacetaldehyde hydrolase
SEN_RS02130	CDS	591	COO54_12675	CDS	591	CO195_12020	CDS	591	SPA_RS11515	CDS	591	SEEPA511_RS06945	CDS	591	T_RS12345	CDS	591	protein deglycase YajL
SEN_RS02135	CDS	912	COO54_12670	CDS	912	CO195_12015	CDS	912	SPA_RS11510	CDS	912	SEEPA511_RS06950	CDS	912	T_RS12340	CDS	912	2-dehydropantoate 2-reductase
SEN_RS02140	CDS	510	COO54_12665	CDS	510	CO195_12010	CDS	510	SPA_RS11505	CDS	510	SEEPA511_RS06955	CDS	510	T_RS12335	CDS	510	YajQ family cyclic di-GMP-binding protein
SEN_RS02145	CDS	1365	COO54_12660	CDS	1365	CO195_12005	CDS	1365	SPA_RS11500	CDS	1365	SEEPA511_RS06960	CDS	1365	T_RS12330	CDS	1365	MFS transporter
SEN_RS02150	CDS	1512	NA	NA	NA	CO195_11995	CDS	1512	SPA_RS11495	CDS	1512	SEEPA511_RS06965	CDS	1512	T_RS25520	CDS	672	sel1 repeat family protein
SEN_RS02155	pseudo	1494	NA	NA	NA	CO195_11990	CDS	1470	SPA_RS11490	CDS	1470	SEEPA511_RS06970	CDS	1470	T_RS25510	CDS	264	-
SEN_RS02160	CDS	891	COO54_12655	CDS	891	CO195_11985	CDS	891	SPA_RS11485	CDS	891	SEEPA511_RS06975	CDS	891	T_RS12310	CDS	891	protoheme IX farnesyltransferase
SEN_RS02165	CDS	330	COO54_12650	CDS	330	CO195_11980	CDS	330	SPA_RS11480	CDS	330	SEEPA511_RS06980	CDS	330	T_RS12305	CDS	330	cytochrome o ubiquinol oxidase subunit IV
SEN_RS02170	CDS	615	COO54_12645	CDS	615	CO195_11975	CDS	615	SPA_RS11475	CDS	615	SEEPA511_RS06985	CDS	615	T_RS12300	CDS	615	cytochrome o ubiquinol oxidase subunit III
SEN_RS02175	CDS	1992	COO54_12640	CDS	1992	CO195_11970	CDS	1992	SPA_RS11470	CDS	1992	SEEPA511_RS06990	CDS	1992	T_RS12295	CDS	1992	cytochrome o ubiquinol oxidase subunit I
SEN_RS02180	CDS	957	COO54_12635	CDS	957	CO195_11965	CDS	957	SPA_RS11465	CDS	957	SEEPA511_RS06995	CDS	957	T_RS12290	CDS	957	cytochrome o ubiquinol oxidase subunit II
SEN_RS02185	CDS	1476	COO54_12630	CDS	1476	CO195_11960	CDS	1476	SPA_RS11460	CDS	1476	SEEPA511_RS07000	CDS	1476	T_RS12285	CDS	1476	AmpG family muropeptide MFS transporter
SEN_RS02190	CDS	630	COO54_12625	CDS	579	CO195_11955	CDS	579	SPA_RS11455	CDS	630	SEEPA511_RS07005	CDS	630	T_RS12280	CDS	630	hypothetical protein
SEN_RS22880	CDS	186	COO54_12620	CDS	186	CO195_11950	CDS	186	SPA_RS23580	CDS	186	NA	NA	NA	T_RS24470	CDS	186	hypothetical protein
SEN_RS02195	CDS	318	COO54_12615	CDS	318	CO195_11945	CDS	318	SPA_RS11450	CDS	318	SEEPA511_RS07010	CDS	318	T_RS12275	CDS	318	BolA family transcriptional regulator
SEN_RS22885	pseudo	189	COO54_12610	pseudo	189	NA	NA	NA	SPA_RS23575	pseudo	189	SEEPA511_RS07015	pseudo	189	T_RS24465	pseudo	189	-
SEN_RS02200	CDS	1299	COO54_12605	CDS	1299	CO195_11940	CDS	1299	SPA_RS11445	CDS	1299	SEEPA511_RS07020	CDS	1299	T_RS12270	CDS	1299	trigger factor
SEN_RS02205	CDS	624	COO54_12600	CDS	624	CO195_11935	CDS	624	SPA_RS11440	CDS	624	SEEPA511_RS07025	CDS	624	T_RS12265	CDS	624	ATP-dependent Clp protease proteolytic subunit
SEN_RS02210	CDS	1272	COO54_12595	CDS	1272	CO195_11930	CDS	1272	SPA_RS11435	CDS	1272	SEEPA511_RS07030	CDS	1272	T_RS12260	CDS	1272	ATP-dependent Clp protease ATP-binding subunit ClpX
SEN_RS02215	CDS	2355	COO54_12590	CDS	2355	CO195_11925	CDS	2355	SPA_RS11430	CDS	2355	SEEPA511_RS07035	CDS	2355	T_RS12255	CDS	2355	endopeptidase La
SEN_RS02220	CDS	273	COO54_12585	CDS	273	CO195_11920	CDS	273	SPA_RS11425	CDS	273	SEEPA511_RS07040	CDS	273	T_RS12250	CDS	273	DNA-binding protein HU-beta
SEN_RS02225	CDS	1872	COO54_12580	CDS	1872	CO195_11915	CDS	1872	SPA_RS11420	CDS	1872	SEEPA511_RS07045	CDS	1872	T_RS12245	CDS	1872	peptidylprolyl isomerase
SEN_RS02230	CDS	375	COO54_12575	CDS	375	CO195_11910	CDS	375	SPA_RS11415	CDS	375	SEEPA511_RS07050	CDS	375	T_RS12240	CDS	375	hypothetical protein
SEN_RS02235	CDS	399	COO54_12570	CDS	399	CO195_11905	CDS	399	SPA_RS11410	CDS	399	SEEPA511_RS07055	CDS	399	T_RS12235	CDS	399	thioesterase
SEN_RS02240	CDS	696	COO54_12565	CDS	696	CO195_11895	CDS	696	SPA_RS11405	CDS	696	SEEPA511_RS07065	CDS	696	T_RS12230	CDS	696	7-cyano-7-deazaguanine synthase QueC
SEN_RS02245	CDS	1701	COO54_12560	CDS	1701	CO195_11890	CDS	1701	SPA_RS11400	CDS	1701	SEEPA511_RS07070	CDS	1701	T_RS12225	CDS	1701	ABC transporter substrate-binding protein
SEN_RS02250	CDS	819	COO54_12555	CDS	819	CO195_11885	CDS	819	SPA_RS11395	CDS	819	SEEPA511_RS07075	CDS	819	T_RS12220	CDS	819	HMP-PP phosphatase
SEN_RS02255	CDS	1056	COO54_12550	CDS	1056	CO195_11880	CDS	1056	SPA_RS11390	CDS	1056	SEEPA511_RS07080	CDS	1056	T_RS12205	CDS	1056	cysteine synthase
SEN_RS02260	CDS	459	COO54_12545	CDS	459	CO195_11875	CDS	459	SPA_RS11385	CDS	459	SEEPA511_RS07085	CDS	459	T_RS12200	CDS	459	Lrp/AsnC family transcriptional regulator
SEN_RS02265	CDS	1773	COO54_12540	CDS	1773	CO195_11870	i487;	1781	SPA_RS11380	CDS	1773	SEEPA511_RS07090	CDS	1773	T_RS12195	CDS	1773	multidrug ABC transporter permease/ATP-binding protein
SEN_RS02270	CDS	1782	COO54_12535	CDS	1782	CO195_11865	CDS	1782	SPA_RS11375	CDS	1782	SEEPA511_RS07095	CDS	1782	T_RS12190	CDS	1782	multidrug ABC transporter permease/ATP-binding protein
SEN_RS02275	CDS	339	COO54_12530	CDS	339	CO195_11860	CDS	339	SPA_RS11370	CDS	339	SEEPA511_RS07100	CDS	339	T_RS12185	CDS	339	nitrogen regulatory protein P-II 2
SEN_RS02280	CDS	1287	COO54_12525	CDS	1287	CO195_11855	CDS	1287	SPA_RS11365	CDS	1287	SEEPA511_RS07105	CDS	1287	T_RS12180	CDS	1287	ammonium transporter
SEN_RS02285	CDS	861	COO54_12520	CDS	861	CO195_11850	CDS	861	SPA_RS11360	CDS	738	SEEPA511_RS07110	CDS	861	T_RS12175	CDS	861	acyl-CoA thioesterase II
SEN_RS02290	CDS	570	COO54_12515	CDS	570	CO195_11845	CDS	570	SPA_RS11355	CDS	570	SEEPA511_RS07115	CDS	570	T_RS12170	CDS	570	hypothetical protein
SEN_RS02295	CDS	390	COO54_12510	CDS	390	CO195_11840	CDS	390	SPA_RS11350	CDS	390	SEEPA511_RS07120	CDS	390	T_RS12165	CDS	390	6-O-methylguanine DNA methyltransferase
SEN_RS02300	CDS	1551	COO54_12500	CDS	1551	CO195_11830	st58;	1551	SPA_RS11345	CDS	1551	SEEPA511_RS07130	CDS	1551	T_RS12160	CDS	1551	cyclic diguanylate phosphodiesterase
SEN_RS02305	CDS	261	COO54_12495	CDS	261	CO195_11825	CDS	261	SPA_RS11340	CDS	261	SEEPA511_RS07135	CDS	261	T_RS12155	CDS	261	50S ribosomal protein L31 type B
SEN_RS02310	CDS	141	COO54_12490	CDS	141	CO195_11820	CDS	141	SPA_RS11335	CDS	141	SEEPA511_RS07140	CDS	141	T_RS12150	CDS	141	50S ribosomal protein L36
SEN_RS02315	CDS	471	COO54_12485	CDS	471	CO195_11815	CDS	471	SPA_RS11330	CDS	471	SEEPA511_RS07145	CDS	471	T_RS12145	CDS	471	membrane protein
SEN_RS02320	CDS	552	COO54_12480	CDS	552	CO195_11810	CDS	552	SPA_RS11325	CDS	552	SEEPA511_RS07150	CDS	552	T_RS12140	CDS	552	maltose O-acetyltransferase
SEN_RS02325	CDS	219	COO54_12475	CDS	219	CO195_11805	CDS	219	SPA_RS11320	CDS	219	SEEPA511_RS07155	CDS	219	T_RS12135	CDS	219	hemolysin expression-modulating protein Hha
SEN_RS02330	CDS	375	COO54_12470	CDS	375	CO195_11800	CDS	375	SPA_RS11315	CDS	375	SEEPA511_RS07160	CDS	375	T_RS12130	CDS	375	Hha toxicity attenuator
SEN_RS02335	CDS	3150	COO54_12465	CDS	3150	CO195_11795	CDS	3150	SPA_RS11310	CDS	3150	SEEPA511_RS07165	CDS	3150	T_RS12125	CDS	3150	multidrug efflux RND transporter permease subunit
SEN_RS02340	CDS	1194	COO54_12460	CDS	1194	CO195_11790	CDS	1194	SPA_RS11305	CDS	1194	SEEPA511_RS07170	CDS	1194	T_RS12120	CDS	1194	MexE family multidrug efflux RND transporter periplasmic adaptor subunit
SEN_RS02345	CDS	654	COO54_12455	CDS	654	CO195_11785	CDS	654	SPA_RS11300	CDS	654	SEEPA511_RS07175	CDS	654	T_RS12115	CDS	654	DNA-binding transcriptional repressor AcrR
SEN_RS02350	CDS	3363	COO54_12450	CDS	3363	CO195_11780	CDS	3363	SPA_RS11295	CDS	3363	SEEPA511_RS07180	CDS	3363	T_RS12110	CDS	3363	mechanosensitive channel MscK
SEN_RS02355	CDS	936	COO54_12445	CDS	924	CO195_11775	CDS	924	SPA_RS11290	CDS	924	SEEPA511_RS07185	CDS	924	T_RS12105	CDS	924	hypothetical protein
SEN_RS02360	CDS	168	COO54_12440	CDS	168	CO195_11770	CDS	168	SPA_RS11285	CDS	168	SEEPA511_RS07190	CDS	168	T_RS12100	CDS	168	DUF2496 domain-containing protein
SEN_RS02365	CDS	516	COO54_12435	CDS	516	CO195_11765	CDS	516	SPA_RS11280	CDS	516	SEEPA511_RS07195	CDS	516	T_RS12095	st22;	516	primosomal replication protein N''
SEN_RS02370	CDS	378	COO54_12430	CDS	378	CO195_11760	CDS	378	SPA_RS11275	CDS	378	SEEPA511_RS07200	CDS	378	T_RS12090	CDS	378	DUF454 domain-containing protein
SEN_RS22890	CDS	108	COO54_12425	CDS	108	CO195_11755	CDS	108	SPA_RS23565	CDS	108	SEEPA511_RS07205	CDS	108	T_RS24460	CDS	108	hypothetical protein
SEN_RS02375	CDS	552	COO54_12420	CDS	552	CO195_11750	CDS	552	SPA_RS11270	CDS	552	SEEPA511_RS07210	CDS	552	T_RS12085	CDS	552	adenine phosphoribosyltransferase
SEN_RS02380	CDS	1929	COO54_12415	CDS	1929	CO195_11745	CDS	1929	SPA_RS11265	CDS	1929	SEEPA511_RS07215	CDS	1929	T_RS12080	CDS	1929	DNA polymerase III subunit gamma/tau
SEN_RS02385	CDS	330	COO54_12410	CDS	330	CO195_11740	CDS	330	SPA_RS11260	CDS	330	SEEPA511_RS07220	CDS	330	T_RS12075	CDS	330	YbaB/EbfC family nucleoid-associated protein
SEN_RS02390	CDS	606	COO54_12405	CDS	606	CO195_11735	CDS	606	SPA_RS11255	CDS	606	SEEPA511_RS07225	CDS	606	T_RS12070	CDS	606	recombination protein RecR
SEN_RS02395	CDS	1899	COO54_12400	CDS	1875	CO195_11730	CDS	1875	SPA_RS11250	CDS	1899	SEEPA511_RS07230	CDS	1899	T_RS12065	CDS	1899	molecular chaperone HtpG
SEN_RS22895	CDS	222	COO54_12395	CDS	222	CO195_11725	CDS	222	SPA_RS23560	CDS	222	SEEPA511_RS07235	CDS	222	T_RS24455	CDS	222	hypothetical protein
SEN_RS02400	CDS	645	COO54_12390	CDS	645	CO195_11720	CDS	645	SPA_RS11245	CDS	645	SEEPA511_RS07240	CDS	645	T_RS12060	CDS	645	adenylate kinase
SEN_RS02405	CDS	963	COO54_12385	CDS	963	CO195_11715	CDS	963	SPA_RS11240	CDS	963	SEEPA511_RS07245	CDS	963	T_RS12055	CDS	963	ferrochelatase
SEN_RS02410	CDS	972	COO54_12380	CDS	972	CO195_11710	CDS	972	SPA_RS11235	CDS	972	SEEPA511_RS07250	CDS	972	T_RS12050	CDS	972	acetylesterase
SEN_RS02415	CDS	1305	COO54_12375	CDS	1305	CO195_11705	CDS	1305	SPA_RS11230	CDS	1305	SEEPA511_RS07255	CDS	1305	T_RS12045	CDS	1305	inosine/guanosine kinase
SEN_RS02420	CDS	1677	COO54_12370	CDS	1677	CO195_11700	CDS	1677	SPA_RS11225	CDS	1677	SEEPA511_RS07260	CDS	1677	T_RS12040	CDS	1677	Kef family K(+) transporter
SEN_RS02425	CDS	1221	COO54_12365	CDS	1221	CO195_11695	CDS	1221	SPA_RS11220	CDS	1221	SEEPA511_RS07265	CDS	1221	T_RS12035	CDS	1221	MFS transporter
SEN_RS02430	CDS	1662	COO54_12360	CDS	1653	CO195_11690	CDS	1653	SPA_RS11215	CDS	1653	SEEPA511_RS07270	CDS	1653	T_RS25505	CDS	801	bifunctional UDP-sugar hydrolase/5'-nucleotidase
SEN_RS02435	CDS	480	COO54_12355	CDS	480	CO195_11685	CDS	480	SPA_RS11210	CDS	480	SEEPA511_RS07275	CDS	480	T_RS12025	CDS	480	Cys-tRNA(Pro) deacylase
SEN_RS02440	CDS	795	COO54_12350	CDS	795	CO195_11680	CDS	795	SPA_RS11205	CDS	795	SEEPA511_RS07280	CDS	795	T_RS12020	CDS	795	hypothetical protein
SEN_RS02445	CDS	828	COO54_12345	CDS	828	CO195_11675	CDS	828	SPA_RS11200	CDS	780	SEEPA511_RS07285	CDS	780	NA	NA	NA	DUF1311 domain-containing protein
SEN_RS02450	CDS	2502	COO54_12340	CDS	2502	CO195_11670	CDS	2502	SPA_RS11195	CDS	2502	SEEPA511_RS07290	CDS	2502	T_RS12010	CDS	2502	copper-exporting P-type ATPase A
SEN_RS02455	CDS	417	COO54_12335	CDS	417	CO195_11665	CDS	417	SPA_RS11190	CDS	417	SEEPA511_RS07295	CDS	417	T_RS12005	CDS	417	transcriptional regulator
SEN_RS02460	CDS	453	COO54_12330	CDS	453	CO195_11660	CDS	453	SPA_RS11185	CDS	453	SEEPA511_RS07300	CDS	453	T_RS12000	CDS	453	NfeD family protein
SEN_RS02465	CDS	918	COO54_12325	CDS	918	CO195_11655	CDS	918	SPA_RS11180	5end51;	768	SEEPA511_RS07305	5end51;	768	T_RS11995	CDS	918	SPFH/Band 7/PHB domain protein
SEN_RS02470	CDS	678	COO54_12320	CDS	678	CO195_11650	CDS	678	SPA_RS11175	CDS	678	SEEPA511_RS07310	CDS	678	T_RS11990	CDS	678	iron ABC transporter ATP-binding protein FetA
SEN_RS02475	CDS	780	COO54_12315	CDS	780	CO195_11645	CDS	780	SPA_RS11170	CDS	780	SEEPA511_RS07315	CDS	780	T_RS11985	CDS	780	iron export ABC transporter permease subunit FetB
SEN_RS02480	CDS	855	COO54_12310	CDS	855	CO195_11640	CDS	855	SPA_RS11165	CDS	855	SEEPA511_RS07320	CDS	855	T_RS11980	CDS	855	co-chaperone YbbN
SEN_RS02485	CDS	771	COO54_12305	CDS	771	CO195_11635	CDS	771	SPA_RS11160	CDS	771	SEEPA511_RS07325	CDS	771	T_RS11975	CDS	771	oxidoreductase
SEN_RS02490	CDS	615	COO54_12300	CDS	615	CO195_11630	CDS	615	SPA_RS11155	CDS	615	SEEPA511_RS07330	CDS	615	T_RS11970	CDS	615	arylesterase
SEN_RS02495	CDS	687	COO54_12295	CDS	687	CO195_11625	CDS	687	SPA_RS11150	CDS	687	SEEPA511_RS07335	CDS	687	T_RS11965	CDS	687	ABC transporter ATP-binding protein
SEN_RS02500	CDS	2415	COO54_12290	CDS	2415	CO195_11620	CDS	2415	SPA_RS11145	CDS	2415	SEEPA511_RS07340	CDS	2415	T_RS11960	CDS	2415	ABC transporter permease
SEN_RS02505	CDS	1134	COO54_12285	CDS	1134	CO195_11615	CDS	1134	SPA_RS11140	CDS	1134	SEEPA511_RS07345	CDS	1134	T_RS11955	CDS	1134	porin
SEN_RS02510	CDS	831	COO54_12280	CDS	831	CO195_11610	CDS	831	SPA_RS11135	CDS	831	SEEPA511_RS07350	CDS	831	T_RS11950	CDS	831	metal ABC transporter substrate-binding protein
SEN_RS02515	CDS	1017	COO54_12275	CDS	1017	CO195_11605	i18;	1018	SPA_RS11130	CDS	1017	SEEPA511_RS07355	CDS	1017	T_RS11945	CDS	1017	virulence-associated ABC transporter ATP-binding protein SfbB
SEN_RS02520	CDS	660	COO54_12270	CDS	660	CO195_11600	CDS	660	SPA_RS11125	CDS	660	SEEPA511_RS07360	CDS	660	T_RS11940	CDS	660	ABC transporter permease
SEN_RS02525	CDS	1095	COO54_12265	CDS	1086	CO195_11595	CDS	1095	SPA_RS11120	CDS	1095	SEEPA511_RS07365	CDS	1095	T_RS11935	CDS	1095	tRNA 2-selenouridine(34) synthase MnmH
SEN_RS02530	CDS	927	NA	NA	NA	CO195_11590	CDS	927	SPA_RS11115	CDS	927	SEEPA511_RS07370	CDS	927	T_RS11930	CDS	927	HTH-type transcriptional activator AllS
SEN_RS02535	CDS	483	NA	NA	NA	CO195_11585	CDS	483	SPA_RS11110	CDS	483	SEEPA511_RS07375	CDS	483	T_RS11925	i28;	482	ureidoglycolate lyase
SEN_RS02540	CDS	819	NA	NA	NA	CO195_11580	CDS	819	SPA_RS11105	CDS	819	SEEPA511_RS07380	CDS	819	T_RS11920	CDS	819	transcriptional regulator
SEN_RS02545	CDS	1782	NA	NA	NA	CO195_11575	CDS	1782	SPA_RS11100	CDS	1782	SEEPA511_RS07385	CDS	1782	T_RS11915	CDS	1782	glyoxylate carboligase
SEN_RS02550	CDS	777	NA	NA	NA	CO195_11570	CDS	777	SPA_RS11095	CDS	777	SEEPA511_RS07390	CDS	777	T_RS11910	CDS	777	hydroxypyruvate isomerase
SEN_RS02555	CDS	879	NA	NA	NA	CO195_11565	CDS	879	SPA_RS11090	CDS	879	SEEPA511_RS07395	CDS	879	T_RS11905	CDS	879	2-hydroxy-3-oxopropionate reductase
SEN_RS02560	CDS	1248	NA	NA	NA	CO195_11560	CDS	1248	SPA_RS11085	CDS	1248	SEEPA511_RS07400	CDS	1248	T_RS11900	CDS	1248	MFS transporter
SEN_RS02565	CDS	1455	NA	NA	NA	CO195_11555	st119;	1455	SPA_RS11080	st119;	1455	SEEPA511_RS07405	5end48;st119;	1314	T_RS11895	st143;	1455	allantoin permease
SEN_RS02570	CDS	1362	NA	NA	NA	CO195_11550	CDS	1362	SPA_RS11075	CDS	1362	SEEPA511_RS07410	CDS	1362	T_RS11890	CDS	1362	cyclic amidohydrolase
SEN_RS02575	CDS	1299	NA	NA	NA	CO195_11545	CDS	1299	SPA_RS11070	CDS	1299	SEEPA511_RS07415	CDS	1299	T_RS11885	CDS	1299	purine permease
SEN_RS02580	CDS	1149	NA	NA	NA	CO195_11540	CDS	1149	SPA_RS11065	CDS	1149	SEEPA511_RS07420	CDS	1149	T_RS11880	CDS	1149	glycerate kinase
SEN_RS02585	CDS	786	NA	NA	NA	CO195_11535	CDS	786	SPA_RS11060	CDS	786	SEEPA511_RS07425	CDS	786	T_RS11875	CDS	786	(S)-ureidoglycine aminohydrolase
SEN_RS02590	CDS	1236	NA	NA	NA	CO195_11530	CDS	1236	SPA_RS11055	CDS	1236	SEEPA511_RS07430	CDS	1236	T_RS11870	CDS	1236	allantoate amidohydrolase
SEN_RS02595	CDS	1050	NA	NA	NA	CO195_11525	CDS	1050	SPA_RS11050	CDS	1050	SEEPA511_RS07435	CDS	1050	T_RS11865	CDS	1050	ureidoglycolate dehydrogenase
SEN_RS02600	CDS	1665	NA	NA	NA	CO195_11520	CDS	1665	SPA_RS11045	i109;	1574	SEEPA511_RS07440	i109;	1574	T_RS11860	CDS	1665	acyl-CoA synthetase FdrA
SEN_RS02605	CDS	1260	NA	NA	NA	CO195_11515	CDS	1260	SPA_RS11040	CDS	1260	SEEPA511_RS07445	CDS	1260	T_RS11855	CDS	1260	DUF1116 domain-containing protein
SEN_RS02610	CDS	810	NA	NA	NA	CO195_11510	CDS	810	SPA_RS11035	CDS	810	SEEPA511_RS07450	CDS	810	T_RS11850	CDS	810	DUF2877 domain-containing protein
SEN_RS02615	CDS	894	NA	NA	NA	CO195_11505	CDS	894	SPA_RS11030	CDS	894	SEEPA511_RS07455	CDS	894	T_RS11845	CDS	894	carbamate kinase
SEN_RS02620	CDS	1068	COO54_12260	CDS	1068	CO195_11500	CDS	1068	SPA_RS11025	CDS	1068	SEEPA511_RS07460	CDS	1068	T_RS11840	CDS	1068	5-(carboxyamino)imidazole ribonucleotide synthase
SEN_RS02625	CDS	510	COO54_12255	CDS	510	CO195_11495	CDS	510	SPA_RS11020	CDS	510	SEEPA511_RS07465	CDS	510	T_RS11835	CDS	510	5-(carboxyamino)imidazole ribonucleotide mutase
SEN_RS22900	pseudo	206	COO54_12250	pseudo	206	CO195_11490	pseudo	206	SPA_RS23555	pseudo	206	SEEPA511_RS07470	pseudo	206	T_RS24445	pseudo	206	-
SEN_RS02630	CDS	723	COO54_12245	CDS	723	CO195_11485	CDS	723	SPA_RS11015	CDS	723	SEEPA511_RS07475	CDS	723	T_RS11830	CDS	723	UDP-2,3-diacylglucosamine hydrolase
SEN_RS02635	CDS	495	COO54_12240	CDS	495	CO195_11480	CDS	495	SPA_RS11010	CDS	495	SEEPA511_RS07480	CDS	495	T_RS11825	CDS	495	peptidyl-prolyl cis-trans isomerase
SEN_RS02640	CDS	1386	COO54_12235	CDS	1386	CO195_11475	CDS	1386	SPA_RS11005	CDS	1386	SEEPA511_RS07485	CDS	1386	T_RS11820	CDS	1386	cysteine--tRNA ligase
SEN_RS02645	CDS	825	COO54_12230	CDS	825	NA	NA	NA	NA	NA	NA	NA	NA	NA	NA	NA	NA	DUF2145 domain-containing protein
SEN_RS02650	CDS	438	COO54_12225	CDS	438	NA	NA	NA	NA	NA	NA	NA	NA	NA	NA	NA	NA	hypothetical protein
SEN_RS02655	CDS	546	COO54_12220	CDS	546	CO195_11470	CDS	549	SPA_RS11000	CDS	549	SEEPA511_RS07490	CDS	549	T_RS11815	CDS	549	metal-dependent hydrolase
SEN_RS02660	CDS	213	COO54_12215	CDS	213	CO195_11465	CDS	213	SPA_RS10995	CDS	213	SEEPA511_RS07495	CDS	213	T_RS11810	CDS	213	ribosome-associated protein
SEN_RS02665	CDS	867	COO54_12210	CDS	867	CO195_11460	CDS	867	SPA_RS10990	CDS	867	SEEPA511_RS07500	CDS	867	T_RS11805	CDS	867	bifunctional methylenetetrahydrofolate dehydrogenase/methenyltetrahydrofolate cyclohydrolase
SEN_RS22905	CDS	195	COO54_12205	CDS	195	CO195_11455	CDS	195	SPA_RS23550	CDS	195	SEEPA511_RS07505	CDS	195	T_RS24440	CDS	195	hypothetical protein
SEN_RS02670	CDS	558	COO54_12200	CDS	558	CO195_11450	CDS	558	SPA_RS10985	CDS	558	SEEPA511_RS07510	CDS	558	T_RS11800	CDS	555	type 1 fimbrial protein subunit FimA
SEN_RS02675	CDS	534	COO54_12195	CDS	534	CO195_11445	CDS	534	SPA_RS10980	CDS	534	SEEPA511_RS07515	CDS	534	T_RS11795	CDS	534	type 1 fimbrial protein subunit FimI
SEN_RS02680	CDS	693	COO54_12190	CDS	693	CO195_11440	CDS	693	SPA_RS10975	CDS	693	SEEPA511_RS07520	CDS	693	T_RS11790	CDS	693	molecular chaperone FimC
SEN_RS02685	CDS	2613	COO54_12185	CDS	2613	CO195_11435	st386;	2613	SPA_RS10970	CDS	2613	SEEPA511_RS07525	CDS	2613	T_RS11785	CDS	2613	outer membrane usher protein
SEN_RS02690	CDS	1008	COO54_12180	CDS	1008	CO195_11430	CDS	1008	SPA_RS10965	CDS	1008	SEEPA511_RS07530	CDS	1008	T_RS11780	CDS	1008	type 1 fimbrin D-mannose specific adhesin FimH
SEN_RS02695	CDS	519	COO54_12175	CDS	519	CO195_11425	CDS	519	SPA_RS10960	CDS	519	SEEPA511_RS07535	CDS	519	T_RS11775	CDS	519	fimbriae assembly protein
SEN_RS02700	CDS	633	COO54_12170	CDS	633	CO195_11420	CDS	633	SPA_RS10955	CDS	633	SEEPA511_RS07540	CDS	633	T_RS11770	CDS	633	DNA-binding response regulator
SEN_RS02705	CDS	723	COO54_12165	CDS	723	CO195_11415	CDS	723	SPA_RS10950	CDS	723	SEEPA511_RS07545	CDS	723	T_RS11765	CDS	723	fimbriae biosynthesis regulator FimY
SEN_RS02710	CDS	312	COO54_12160	CDS	312	CO195_11410	CDS	312	SPA_RS10945	CDS	312	SEEPA511_RS07550	CDS	312	T_RS11760	CDS	312	hypothetical protein
SEN_RS02715	CDS	597	COO54_12155	CDS	597	CO195_11405	CDS	597	SPA_RS10940	CDS	597	SEEPA511_RS07555	CDS	597	T_RS11755	CDS	597	fimbriae biosynthesis transcriptional regulator FimW
SEN_RS22910	CDS	237	COO54_12150	CDS	237	CO195_11400	CDS	237	SPA_RS23545	CDS	237	SEEPA511_RS07560	CDS	237	T_RS24435	CDS	237	hypothetical protein
SEN_RS02720	tRNA	77	COO54_12145	tRNA	77	CO195_11395	tRNA	77	SPA_RS10935	tRNA	77	SEEPA511_RS07565	tRNA	77	T_RS11750	tRNA	77	tRNA-Arg
SEN_RS24185	pseudo	167	NA	NA	NA	NA	NA	NA	NA	NA	NA	SEEPA511_RS07570	CDS	237	NA	NA	NA	-
SEN_RS24190	pseudo	668	COO54_12140	pseudo	668	CO195_11385	pseudo	668	NA	NA	NA	SEEPA511_RS23360	pseudo	674	NA	NA	NA	-
SEN_RS02730	CDS	1653	COO54_12135	CDS	1653	CO195_11380	CDS	1653	SPA_RS10920	st117;	1653	SEEPA511_RS07585	st117;	1653	T_RS11735	CDS	1653	hypothetical protein
SEN_RS02735	CDS	927	COO54_12130	CDS	927	CO195_11375	CDS	927	SPA_RS12005	CDS	933	SEEPA511_RS07590	CDS	927	T_RS11730	CDS	927	glycosyltransferase
SEN_RS02740	CDS	363	COO54_12125	CDS	363	CO195_11370	CDS	363	SPA_RS12000	CDS	363	SEEPA511_RS07595	CDS	363	T_RS11725	CDS	363	GtrA family protein
SEN_RS02745	CDS	246	COO54_12120	CDS	246	CO195_11365	CDS	246	SPA_RS10905	CDS	246	SEEPA511_RS07600	CDS	246	T_RS11720	CDS	246	hypothetical protein
SEN_RS02750	CDS	330	COO54_12115	CDS	291	CO195_11360	5end51;i97;	196	SPA_RS10900	5end51;i97;	196	SEEPA511_RS07605	5end51;i97;	196	T_RS11715	5end51;i97;	196	sensor kinase
SEN_RS02755	CDS	180	COO54_12110	CDS	207	NA	NA	NA	NA	NA	NA	SEEPA511_RS07610	5end55;3end57;	210	T_RS11710	5end23;	141	cation transporter
SEN_RS02760	CDS	855	COO54_12105	CDS	855	CO195_11350	CDS	855	SPA_RS10890	CDS	855	SEEPA511_RS07615	CDS	855	T_RS11705	CDS	855	AraC family transcriptional regulator
SEN_RS02765	CDS	1326	COO54_12100	CDS	1326	CO195_11345	CDS	1326	SPA_RS10885	CDS	1326	SEEPA511_RS07620	CDS	1326	T_RS11700	CDS	1326	pyridine nucleotide-disulfide oxidoreductase
SEN_RS22925	CDS	255	NA	NA	NA	NA	NA	NA	NA	NA	NA	NA	NA	NA	T_RS24425	CDS	255	hypothetical protein
SEN_RS02770	CDS	237	COO54_12095	CDS	237	CO195_11340	CDS	237	SPA_RS10880	CDS	237	SEEPA511_RS07625	CDS	237	T_RS11695	CDS	237	DUF1471 domain-containing protein
SEN_RS02775	CDS	561	COO54_12090	CDS	561	CO195_11335	CDS	561	SPA_RS10875	CDS	561	SEEPA511_RS07630	CDS	561	T_RS11690	CDS	561	DUF417 domain-containing protein
SEN_RS02780	CDS	1176	COO54_12085	CDS	1176	CO195_11330	CDS	1176	SPA_RS10870	CDS	1176	SEEPA511_RS07635	CDS	1176	T_RS25490	CDS	441	DNA repair ATPase
SEN_RS02785	CDS	1395	COO54_12080	CDS	1395	CO195_11325	CDS	1395	SPA_RS10865	CDS	1395	SEEPA511_RS07640	CDS	1395	T_RS11680	CDS	1395	phenylalanine transporter
SEN_RS02790	CDS	1248	COO54_12075	CDS	1248	CO195_11320	CDS	1248	SPA_RS10860	CDS	1248	SEEPA511_RS07645	CDS	1248	T_RS11675	CDS	1248	mechanosensitive ion channel family protein
SEN_RS22930	CDS	183	COO54_12070	CDS	183	CO195_11315	3end59;	183	SPA_RS23530	3end59;	183	SEEPA511_RS07650	3end59;	183	T_RS24420	CDS	183	hypothetical protein
SEN_RS02795	CDS	1971	COO54_12065	CDS	1971	CO195_11310	CDS	1971	SPA_RS10855	CDS	1971	SEEPA511_RS07655	CDS	1971	T_RS11670	CDS	1971	autotransporter domain-containing protein
SEN_RS02800	CDS	654	COO54_12060	CDS	654	CO195_11305	CDS	654	SPA_RS10850	CDS	654	SEEPA511_RS07660	CDS	654	T_RS11665	CDS	654	oxygen-insensitive NAD(P)H nitroreductase
SEN_RS02805	CDS	369	COO54_12055	CDS	369	CO195_11300	CDS	369	SPA_RS10845	CDS	369	SEEPA511_RS07665	CDS	369	T_RS11660	CDS	369	hypothetical protein
SEN_RS02810	CDS	582	COO54_12050	CDS	582	CO195_11295	CDS	582	SPA_RS10840	CDS	582	SEEPA511_RS07670	CDS	582	T_RS11655	CDS	582	TetR/AcrR family transcriptional regulator
SEN_RS02815	CDS	342	COO54_12045	CDS	342	CO195_11290	CDS	342	SPA_RS10835	CDS	342	SEEPA511_RS07675	CDS	342	T_RS11650	CDS	342	RamA family antibiotic efflux transcriptional regulator
SEN_RS02820	CDS	249	COO54_12040	CDS	249	CO195_11285	CDS	249	SPA_RS10830	CDS	249	SEEPA511_RS07680	CDS	249	T_RS11645	CDS	249	DUF1158 domain-containing protein
SEN_RS02825	CDS	1119	COO54_12035	CDS	1119	CO195_11280	CDS	1119	SPA_RS10825	CDS	1119	SEEPA511_RS07685	CDS	1119	T_RS11640	CDS	1119	glutamate--cysteine ligase
SEN_RS02830	CDS	705	COO54_12030	CDS	705	CO195_11275	CDS	705	SPA_RS10820	CDS	705	SEEPA511_RS07690	CDS	705	T_RS11635	CDS	705	enterobactin synthase subunit EntD
SEN_RS02835	CDS	2256	COO54_12025	CDS	2256	CO195_11270	CDS	2256	SPA_RS10815	CDS	2256	SEEPA511_RS07695	CDS	2256	T_RS11630	CDS	2256	TonB-dependent siderophore receptor
SEN_RS02840	CDS	1215	COO54_12020	CDS	1215	CO195_11265	CDS	1215	SPA_RS10810	CDS	1215	SEEPA511_RS07700	CDS	1215	T_RS11625	CDS	1215	enterochelin esterase
SEN_RS02845	CDS	219	COO54_12015	CDS	219	CO195_11260	CDS	219	SPA_RS10805	CDS	219	SEEPA511_RS07705	CDS	219	T_RS11620	CDS	219	MbtH family protein
SEN_RS02850	CDS	3885	COO54_12010	CDS	3885	CO195_11255	CDS	3885	SPA_RS10800	CDS	3885	SEEPA511_RS07710	CDS	3885	T_RS11615	CDS	3885	enterobactin synthase subunit F
SEN_RS02855	CDS	1137	COO54_12005	CDS	1137	CO195_11250	CDS	1137	SPA_RS10795	CDS	1137	SEEPA511_RS07715	CDS	1053	T_RS11610	st79;	1137	LPS O-antigen length regulator
SEN_RS02860	CDS	795	COO54_12000	CDS	795	CO195_11245	CDS	795	SPA_RS10790	CDS	795	SEEPA511_RS07720	CDS	795	T_RS11605	CDS	795	iron-enterobactin transporter ATP-binding protein
SEN_RS02865	CDS	990	COO54_11995	CDS	990	CO195_11240	CDS	990	SPA_RS10785	CDS	990	SEEPA511_RS07725	CDS	990	T_RS11600	CDS	990	iron-enterobactin transporter permease
SEN_RS02870	CDS	1008	COO54_11990	CDS	1008	CO195_11235	CDS	1008	SPA_RS10780	CDS	1008	SEEPA511_RS07730	CDS	1008	T_RS11595	CDS	1008	iron-enterobactin transporter membrane protein
SEN_RS02875	CDS	1245	COO54_11985	CDS	1245	CO195_11230	CDS	1245	SPA_RS10775	CDS	1245	SEEPA511_RS07735	CDS	1245	T_RS11590	CDS	1245	MFS transporter
SEN_RS02880	CDS	957	COO54_11980	CDS	957	CO195_11225	CDS	957	SPA_RS10770	CDS	957	SEEPA511_RS07740	CDS	957	T_RS11585	CDS	957	Fe2+-enterobactin ABC transporter substrate-binding protein
SEN_RS02885	CDS	1176	COO54_11975	CDS	1176	CO195_11220	CDS	1176	SPA_RS10765	CDS	1176	SEEPA511_RS07745	CDS	1176	T_RS11580	CDS	1176	isochorismate synthase EntC
SEN_RS02890	CDS	1611	COO54_11970	CDS	1611	CO195_11215	CDS	1611	SPA_RS10760	CDS	1611	SEEPA511_RS07750	CDS	1611	T_RS11575	CDS	1611	2,3-dihydroxybenzoate-AMP ligase
SEN_RS02895	CDS	858	COO54_11965	CDS	858	CO195_11210	CDS	858	SPA_RS10755	CDS	858	SEEPA511_RS07755	CDS	858	T_RS11570	CDS	858	isochorismatase
SEN_RS02900	CDS	756	COO54_11960	CDS	756	CO195_11205	CDS	756	SPA_RS10750	CDS	756	SEEPA511_RS07760	CDS	756	T_RS11565	CDS	756	2,3-dihydro-2,3-dihydroxybenzoate dehydrogenase
SEN_RS02905	CDS	414	COO54_11955	CDS	414	CO195_11200	CDS	414	SPA_RS10745	CDS	414	SEEPA511_RS07765	CDS	414	T_RS11560	CDS	414	proofreading thioesterase EntH
SEN_RS02910	CDS	2106	COO54_11950	CDS	2106	CO195_11195	i606;	2107	SPA_RS10740	CDS	2106	SEEPA511_RS07770	CDS	2106	T_RS11555	CDS	2106	carbon starvation protein
SEN_RS02915	CDS	198	COO54_11945	CDS	198	CO195_11190	CDS	198	SPA_RS10735	CDS	198	SEEPA511_RS07775	CDS	198	T_RS11550	CDS	198	DUF466 domain-containing protein
SEN_RS02920	CDS	1089	COO54_11940	CDS	1089	CO195_11185	CDS	1089	SPA_RS10730	CDS	1089	SEEPA511_RS07780	CDS	1089	T_RS11545	CDS	1089	oxidoreductase
SEN_RS02925	CDS	1161	COO54_11935	CDS	1161	CO195_11180	CDS	1161	SPA_RS10725	CDS	1161	SEEPA511_RS07785	CDS	1161	T_RS11540	CDS	1161	pyridoxal phosphate-dependent aminotransferase
SEN_RS02930	CDS	618	COO54_11930	CDS	618	CO195_11175	CDS	618	SPA_RS10720	CDS	618	SEEPA511_RS07790	CDS	618	T_RS11535	CDS	618	transcriptional regulator
SEN_RS02935	CDS	1236	COO54_11925	CDS	1236	CO195_11170	CDS	1236	SPA_RS10715	CDS	1236	SEEPA511_RS07795	CDS	1236	T_RS11530	CDS	1236	phosphoadenosine phosphosulfate reductase
SEN_RS02940	CDS	903	COO54_11920	CDS	903	CO195_11165	CDS	903	SPA_RS10710	CDS	903	SEEPA511_RS07800	CDS	903	T_RS11525	CDS	903	LysR family transcriptional regulator
SEN_RS22935	pseudo	237	COO54_11915	pseudo	237	CO195_11160	pseudo	237	SPA_RS23525	pseudo	237	SEEPA511_RS07805	pseudo	237	T_RS24410	pseudo	237	-
SEN_RS02945	CDS	747	COO54_11910	CDS	747	CO195_11155	CDS	747	SPA_RS10705	CDS	747	SEEPA511_RS07810	CDS	747	T_RS11520	CDS	747	thiol:disulfide interchange protein DsbG
SEN_RS02950	CDS	564	COO54_11905	CDS	564	CO195_11150	CDS	564	SPA_RS10700	CDS	564	SEEPA511_RS07815	CDS	564	T_RS11515	CDS	564	alkyl hydroperoxide reductase subunit C
SEN_RS02955	CDS	1566	COO54_11900	CDS	1566	CO195_11145	CDS	1566	SPA_RS10695	CDS	1566	SEEPA511_RS07820	CDS	1566	T_RS11510	CDS	1566	alkyl hydroperoxide reductase subunit F
SEN_RS02960	CDS	561	COO54_11895	CDS	561	CO195_11140	CDS	561	SPA_RS10690	CDS	561	SEEPA511_RS07825	CDS	561	T_RS11500	CDS	483	molecular chaperone
SEN_RS02965	CDS	2280	COO54_11890	CDS	2280	CO195_11135	CDS	2280	SPA_RS10685	CDS	2280	SEEPA511_RS07830	CDS	2280	T_RS11495	CDS	2280	DMSO reductase subunit A
SEN_RS02970	CDS	558	COO54_11885	CDS	558	CO195_11130	CDS	558	SPA_RS10680	CDS	558	SEEPA511_RS07835	CDS	558	T_RS11490	CDS	558	DMSO reductase subunit B
SEN_RS02975	CDS	768	COO54_11880	CDS	768	CO195_11125	CDS	768	SPA_RS10675	CDS	768	SEEPA511_RS07840	CDS	768	T_RS11485	CDS	768	hydrogenase
SEN_RS02980	CDS	429	COO54_11875	CDS	429	CO195_11120	CDS	429	SPA_RS10670	CDS	429	SEEPA511_RS07845	CDS	429	T_RS11480	CDS	429	universal stress protein G
SEN_RS22940	CDS	207	NA	NA	NA	NA	NA	NA	SPA_RS23520	CDS	207	SEEPA511_RS07850	CDS	207	T_RS24400	CDS	207	hypothetical protein
SEN_RS02985	CDS	1239	COO54_11870	CDS	1239	CO195_11115	CDS	1239	SPA_RS10665	i118;	1238	SEEPA511_RS07855	CDS	1239	T_RS11475	CDS	1239	glutathione-dependent formaldehyde dehydrogenase
SEN_RS02990	CDS	411	COO54_11865	CDS	411	CO195_11110	CDS	411	SPA_RS10660	CDS	411	SEEPA511_RS07860	CDS	411	T_RS11470	CDS	411	nucleoside diphosphate kinase regulator
SEN_RS22945	CDS	183	COO54_11860	CDS	183	CO195_11105	CDS	183	SPA_RS23515	CDS	183	SEEPA511_RS07865	CDS	183	T_RS24395	CDS	183	hypothetical protein
SEN_RS02995	CDS	807	COO54_11855	CDS	807	CO195_11100	CDS	807	SPA_RS10655	CDS	807	SEEPA511_RS07870	CDS	807	T_RS11465	CDS	807	ribonuclease I
SEN_RS03000	CDS	1464	COO54_11850	CDS	1464	CO195_11095	CDS	1530	SPA_RS10650	CDS	1506	SEEPA511_RS07875	CDS	1542	T_RS11460	CDS	1536	anion permease
SEN_RS03005	CDS	897	COO54_11845	CDS	897	CO195_11090	CDS	897	SPA_RS10645	CDS	897	SEEPA511_RS07880	CDS	897	T_RS11455	CDS	897	2-(5''-triphosphoribosyl)-3'-dephosphocoenzyme-A synthase
SEN_RS03010	CDS	552	COO54_11840	CDS	552	CO195_11085	CDS	552	SPA_RS10640	CDS	552	SEEPA511_RS07885	CDS	552	T_RS11450	CDS	579	citrate lyase holo-[acyl-carrier protein] synthase
SEN_RS03015	CDS	1530	COO54_11835	CDS	1530	CO195_11080	CDS	1530	SPA_RS10635	CDS	1530	SEEPA511_RS07890	CDS	1530	T_RS11445	CDS	1530	citrate lyase subunit alpha
SEN_RS03020	CDS	909	COO54_11830	CDS	909	CO195_11075	CDS	909	SPA_RS10630	CDS	909	SEEPA511_RS07895	CDS	909	T_RS11440	CDS	909	citrate (pro-3S)-lyase subunit beta
SEN_RS03025	CDS	297	COO54_11825	CDS	297	CO195_11070	CDS	297	SPA_RS10625	CDS	297	SEEPA511_RS07900	CDS	297	T_RS11435	CDS	297	citrate lyase ACP
SEN_RS03030	CDS	1077	COO54_11820	CDS	1077	CO195_11065	CDS	1077	SPA_RS10620	CDS	1077	SEEPA511_RS07905	CDS	1077	T_RS11430	CDS	1026	[citrate (pro-3S)-lyase] ligase
SEN_RS03035	CDS	1662	COO54_11810	CDS	1662	CO195_11060	st476;	1662	SPA_RS10615	CDS	1428	SEEPA511_RS07910	CDS	1428	T_RS11425	CDS	1662	sensor histidine kinase
SEN_RS03040	CDS	681	COO54_11805	CDS	681	CO195_11055	CDS	681	SPA_RS10610	CDS	681	SEEPA511_RS07915	CDS	681	T_RS11420	CDS	681	response regulator
SEN_RS03045	CDS	1386	COO54_11800	CDS	1386	CO195_11050	CDS	1386	SPA_RS10605	CDS	1386	SEEPA511_RS07920	CDS	1386	T_RS11415	CDS	1386	anaerobic C4-dicarboxylate transporter DcuC
SEN_RS03050	CDS	573	COO54_11790	CDS	573	CO195_11040	CDS	573	SPA_RS10600	CDS	573	SEEPA511_RS07925	CDS	573	T_RS11410	CDS	573	phospholipid:lipid A palmitoyltransferase
SEN_RS03055	CDS	210	COO54_11785	CDS	210	CO195_11035	CDS	210	SPA_RS10595	CDS	210	SEEPA511_RS07930	CDS	210	T_RS11405	CDS	210	cold-shock protein
SEN_RS03060	CDS	384	COO54_11780	CDS	384	CO195_11030	CDS	384	SPA_RS10590	CDS	384	SEEPA511_RS07935	CDS	384	T_RS11400	CDS	384	fluoride efflux transporter CrcB
SEN_RS03065	CDS	789	COO54_11775	CDS	789	CO195_11025	CDS	789	SPA_RS10585	CDS	789	SEEPA511_RS07940	CDS	789	T_RS11395	i216;	788	hydrolase
SEN_RS03070	CDS	204	COO54_11770	CDS	204	CO195_11020	CDS	204	SPA_RS10580	CDS	204	SEEPA511_RS07945	CDS	204	T_RS11390	CDS	204	twin-arginine translocase subunit TatE
SEN_RS03075	CDS	966	COO54_11765	CDS	966	CO195_11015	CDS	966	SPA_RS10575	CDS	966	SEEPA511_RS07950	CDS	966	T_RS11385	CDS	966	lipoyl synthase
SEN_RS03080	CDS	954	COO54_11760	CDS	954	CO195_11010	CDS	954	SPA_RS10570	CDS	954	SEEPA511_RS07955	CDS	954	T_RS11380	CDS	954	transcriptional regulator
SEN_RS03085	CDS	642	COO54_11755	CDS	642	CO195_11005	CDS	642	SPA_RS10565	CDS	642	SEEPA511_RS07960	CDS	642	T_RS11375	CDS	642	octanoyltransferase
SEN_RS03090	CDS	264	COO54_11750	CDS	264	CO195_11000	CDS	264	SPA_RS10560	CDS	264	SEEPA511_RS07965	CDS	264	T_RS11370	CDS	264	hypothetical protein
SEN_RS03095	CDS	1212	COO54_11745	CDS	1212	CO195_10995	CDS	1212	SPA_RS10555	CDS	1212	SEEPA511_RS07970	CDS	1212	T_RS11365	CDS	1212	serine-type D-Ala-D-Ala carboxypeptidase
SEN_RS03100	CDS	1134	COO54_11740	CDS	1134	CO195_10990	CDS	1134	SPA_RS10550	CDS	1134	SEEPA511_RS07975	CDS	1134	T_RS11360	CDS	1134	endolytic peptidoglycan transglycosylase RlpA
SEN_RS03105	CDS	1113	COO54_11735	CDS	1113	CO195_10985	CDS	1113	SPA_RS10545	CDS	1113	SEEPA511_RS07980	CDS	1113	T_RS11355	CDS	1113	cell wall shape-determining protein
SEN_RS03110	CDS	1902	COO54_11730	CDS	1902	CO195_10980	CDS	1902	SPA_RS10540	CDS	1902	SEEPA511_RS07985	CDS	1902	T_RS11350	CDS	1902	penicillin-binding protein 2
SEN_RS03115	CDS	468	COO54_11725	CDS	468	CO195_10975	CDS	468	SPA_RS10535	CDS	468	SEEPA511_RS07990	CDS	468	T_RS11345	CDS	468	23S rRNA (pseudouridine(1915)-N(3))-methyltransferase RlmH
SEN_RS03120	CDS	318	COO54_11720	CDS	318	CO195_10970	CDS	318	SPA_RS10530	CDS	318	SEEPA511_RS07995	CDS	318	T_RS11340	CDS	318	ribosome silencing factor RsfS
SEN_RS03130	CDS	609	COO54_11715	CDS	609	CO195_10965	CDS	609	SPA_RS10520	CDS	609	SEEPA511_RS08000	CDS	609	T_RS11330	CDS	609	adenosylcobalamin/alpha-ribazole phosphatase
SEN_RS03135	CDS	1095	COO54_11710	CDS	1095	CO195_10960	CDS	1095	SPA_RS10515	CDS	1095	SEEPA511_RS08005	CDS	1095	T_RS11325	CDS	1095	threonine-phosphate decarboxylase
SEN_RS03140	CDS	642	COO54_11705	CDS	642	CO195_10955	CDS	642	SPA_RS10510	CDS	642	SEEPA511_RS08010	CDS	642	T_RS11320	CDS	642	nicotinate-nicotinamide nucleotide adenylyltransferase
SEN_RS03145	CDS	1032	COO54_11700	CDS	1032	CO195_10950	CDS	1032	SPA_RS10505	CDS	1032	SEEPA511_RS08015	CDS	1032	T_RS11315	CDS	1032	DNA polymerase III subunit delta
SEN_RS03150	CDS	591	COO54_11695	CDS	591	CO195_10945	CDS	591	SPA_RS10500	CDS	591	SEEPA511_RS08020	CDS	591	T_RS11310	CDS	591	hypothetical protein
SEN_RS03155	CDS	2583	COO54_11690	CDS	2583	CO195_10940	CDS	2583	SPA_RS10495	CDS	2583	SEEPA511_RS08025	CDS	2583	T_RS11305	CDS	2583	leucine--tRNA ligase
SEN_RS03160	CDS	342	COO54_11685	CDS	342	CO195_10935	CDS	342	SPA_RS10490	CDS	342	SEEPA511_RS08030	CDS	342	T_RS11300	CDS	342	D-galactarate dehydratase
SEN_RS03165	CDS	1173	COO54_11680	CDS	1173	CO195_10930	CDS	1173	SPA_RS10485	CDS	1173	SEEPA511_RS08035	CDS	1173	T_RS11295	CDS	1173	carbohydrate hydrolase
SEN_RS03170	CDS	954	COO54_11675	CDS	954	CO195_10925	CDS	954	SPA_RS10480	CDS	954	SEEPA511_RS08040	CDS	954	T_RS11290	CDS	954	2-keto-3-deoxygluconate permease 2
SEN_RS03175	CDS	1929	COO54_11670	CDS	1929	CO195_10920	CDS	1929	SPA_RS10475	CDS	1929	SEEPA511_RS08045	CDS	1929	T_RS11285	CDS	1929	sigma-54-dependent transcriptional regulator
SEN_RS03180	CDS	474	COO54_11665	CDS	474	CO195_10915	CDS	474	SPA_RS10470	CDS	474	SEEPA511_RS08050	CDS	474	T_RS11280	CDS	474	hypothetical protein
SEN_RS03185	CDS	996	NA	NA	NA	NA	NA	NA	NA	NA	NA	NA	NA	NA	NA	NA	NA	sel1 repeat family protein
SEN_RS03190	CDS	708	NA	NA	NA	NA	NA	NA	NA	NA	NA	NA	NA	NA	NA	NA	NA	DUF1266 domain-containing protein
SEN_RS03195	CDS	1434	NA	NA	NA	NA	NA	NA	NA	NA	NA	NA	NA	NA	NA	NA	NA	J domain-containing protein
SEN_RS03200	CDS	696	NA	NA	NA	NA	NA	NA	NA	NA	NA	NA	NA	NA	NA	NA	NA	DUF1266 domain-containing protein
SEN_RS03205	CDS	1473	NA	NA	NA	NA	NA	NA	NA	NA	NA	NA	NA	NA	NA	NA	NA	J domain-containing protein
SEN_RS03210	CDS	1680	NA	NA	NA	NA	NA	NA	NA	NA	NA	NA	NA	NA	NA	NA	NA	molecular chaperone HscC
SEN_RS24195	CDS	648	NA	NA	NA	NA	NA	NA	NA	NA	NA	NA	NA	NA	NA	NA	NA	hypothetical protein
SEN_RS24200	CDS	516	NA	NA	NA	NA	NA	NA	NA	NA	NA	SEEPA511_RS08055	CDS	552	T_RS11275	CDS	381	hypothetical protein
SEN_RS03220	CDS	936	COO54_11660	CDS	936	CO195_10905	CDS	936	SPA_RS10460	CDS	936	SEEPA511_RS08060	CDS	936	T_RS11270	CDS	936	pyrimidine-specific ribonucleoside hydrolase RihA
SEN_RS03225	CDS	726	COO54_11655	CDS	726	CO195_10900	CDS	726	SPA_RS10455	CDS	726	SEEPA511_RS08065	CDS	726	T_RS11265	CDS	726	amino acid ABC transporter ATP-binding protein
SEN_RS03230	CDS	675	COO54_11650	CDS	675	CO195_10895	CDS	675	SPA_RS10450	CDS	675	SEEPA511_RS08070	CDS	675	T_RS11260	CDS	675	glutamate/aspartate transporter permease GltK
SEN_RS03235	CDS	741	COO54_11645	CDS	741	CO195_10890	CDS	741	SPA_RS10445	CDS	741	SEEPA511_RS08075	CDS	741	T_RS11255	CDS	741	amino acid ABC transporter permease
SEN_RS03240	CDS	927	COO54_11640	CDS	927	CO195_10885	CDS	927	SPA_RS10440	CDS	927	SEEPA511_RS08080	CDS	927	T_RS11250	CDS	927	glutamate/aspartate ABC transporter substrate-binding protein
SEN_RS24205	CDS	213	COO54_11635	CDS	213	CO195_10880	CDS	213	SPA_RS24420	CDS	213	SEEPA511_RS23365	CDS	213	NA	NA	NA	hypothetical protein
SEN_RS03245	CDS	1539	COO54_11630	CDS	1539	CO195_10875	CDS	1539	SPA_RS10435	CDS	1539	SEEPA511_RS08085	CDS	1539	T_RS11245	CDS	1539	apolipoprotein N-acyltransferase
SEN_RS03250	CDS	879	COO54_11625	CDS	879	CO195_10870	CDS	879	SPA_RS10430	CDS	879	SEEPA511_RS08090	CDS	879	T_RS11240	CDS	879	magnesium and cobalt efflux protein CorC
SEN_RS03255	CDS	474	COO54_11620	CDS	474	CO195_10865	CDS	474	SPA_RS10425	CDS	474	SEEPA511_RS08095	CDS	474	T_RS11235	CDS	474	endoribonuclease YbeY
SEN_RS03260	CDS	1086	COO54_11615	CDS	1086	CO195_10860	CDS	1086	SPA_RS10420	CDS	1086	SEEPA511_RS08100	CDS	1086	T_RS11230	CDS	1086	PhoH family protein
SEN_RS03265	CDS	1425	COO54_11610	CDS	1425	CO195_10855	CDS	1425	SPA_RS10415	CDS	1425	SEEPA511_RS08105	CDS	1425	T_RS11225	CDS	1425	tRNA (N6-isopentenyl adenosine(37)-C2)-methylthiotransferase MiaB
SEN_RS03270	CDS	1176	COO54_11605	CDS	1176	CO195_10850	CDS	1176	SPA_RS10410	CDS	1176	SEEPA511_RS08110	CDS	1176	T_RS11220	CDS	1176	2-octaprenyl-3-methyl-6-methoxy-1,4-benzoquinol hydroxylase
SEN_RS03275	CDS	576	NA	NA	NA	NA	NA	NA	NA	NA	NA	NA	NA	NA	NA	NA	NA	hypothetical protein
SEN_RS03280	tRNA	75	NA	NA	NA	NA	NA	NA	NA	NA	NA	NA	NA	NA	NA	NA	NA	tRNA-Gln
SEN_RS03285	tRNA	75	COO54_11600	tRNA	75	CO195_10845	tRNA	75	SPA_RS10405	tRNA	75	SEEPA511_RS08120	tRNA	75	T_RS11215	tRNA	75	tRNA-Gln
SEN_RS03290	tRNA	77	NA	NA	NA	NA	NA	NA	NA	NA	NA	NA	NA	NA	NA	NA	NA	tRNA-Met
SEN_RS03295	tRNA	75	NA	NA	NA	NA	NA	NA	NA	NA	NA	NA	NA	NA	NA	NA	NA	tRNA-Gln
SEN_RS03300	tRNA	75	COO54_11585	tRNA	75	CO195_10835	tRNA	75	SPA_RS10390	tRNA	75	SEEPA511_RS08135	tRNA	75	T_RS11205	tRNA	75	tRNA-Gln
SEN_RS03305	tRNA	85	COO54_11575	tRNA	85	CO195_10830	tRNA	85	SPA_RS10380	tRNA	85	SEEPA511_RS08140	tRNA	85	T_RS11195	tRNA	85	tRNA-Leu
SEN_RS03310	tRNA	77	COO54_11590	tRNA	77	CO195_10840	tRNA	77	SPA_RS10395	tRNA	77	SEEPA511_RS08145	tRNA	77	T_RS11210	tRNA	77	tRNA-Met
SEN_RS03315	CDS	1665	COO54_11565	CDS	1665	CO195_10820	CDS	1665	SPA_RS10370	i407;	1664	SEEPA511_RS08150	CDS	1665	T_RS11185	CDS	1665	asparagine synthase B
SEN_RS22950	pseudo	247	COO54_11560	pseudo	247	CO195_10815	pseudo	247	SPA_RS23510	pseudo	247	SEEPA511_RS08155	pseudo	247	T_RS24385	pseudo	247	-
SEN_RS03320	CDS	753	COO54_11555	CDS	753	CO195_10810	CDS	753	SPA_RS10365	CDS	753	SEEPA511_RS08160	CDS	753	T_RS11180	CDS	753	UMP phosphatase
SEN_RS03325	CDS	1221	COO54_11550	CDS	1221	CO195_10805	CDS	1221	SPA_RS10360	CDS	1221	SEEPA511_RS08165	CDS	1221	T_RS11175	CDS	1221	ROK family transcriptional regulator
SEN_RS03330	CDS	1155	COO54_11545	CDS	1155	CO195_10800	CDS	1155	SPA_RS10355	CDS	1155	SEEPA511_RS08170	CDS	1155	T_RS11170	CDS	1155	N-acetylglucosamine-6-phosphate deacetylase
SEN_RS03335	CDS	801	COO54_11540	CDS	801	CO195_10795	CDS	801	SPA_RS10350	CDS	801	SEEPA511_RS08175	CDS	801	T_RS11165	CDS	801	glucosamine-6-phosphate deaminase
SEN_RS03340	CDS	1953	COO54_11535	CDS	1953	CO195_10790	CDS	1953	SPA_RS10345	CDS	1953	SEEPA511_RS08180	CDS	1953	T_RS11160	CDS	1953	PTS N-acetyl glucosamine transporter subunit IIABC
SEN_RS03345	CDS	1668	COO54_11530	CDS	1665	CO195_10785	CDS	1668	SPA_RS10340	CDS	1668	SEEPA511_RS08185	CDS	1668	T_RS11155	CDS	1668	glutamine--tRNA ligase
SEN_RS03350	CDS	1407	COO54_11520	CDS	1407	CO195_10780	CDS	1407	SPA_RS10335	CDS	1407	SEEPA511_RS08190	CDS	1407	T_RS11150	CDS	1407	chitoporin
SEN_RS03355	CDS	333	COO54_11515	CDS	333	CO195_10775	CDS	333	SPA_RS10330	CDS	333	SEEPA511_RS08195	CDS	333	T_RS11145	CDS	333	hypothetical protein
SEN_RS03360	CDS	1305	COO54_11510	CDS	1305	CO195_10770	CDS	1305	SPA_RS10325	CDS	1305	SEEPA511_RS08200	CDS	1305	T_RS11140	CDS	1305	tricarballylate/proton symporter TcuC
SEN_RS03365	CDS	1140	COO54_11505	CDS	1140	CO195_10765	CDS	1140	SPA_RS10320	CDS	1140	SEEPA511_RS08205	CDS	1140	T_RS11135	CDS	1140	tricarballylate utilization protein TcuB
SEN_RS03370	CDS	1404	COO54_11500	CDS	1404	CO195_10760	CDS	1404	SPA_RS10315	CDS	1404	SEEPA511_RS08210	CDS	1404	T_RS11130	CDS	1404	FAD-dependent tricarballylate dehydrogenase TcuA
SEN_RS03375	CDS	927	COO54_11495	CDS	927	CO195_10755	CDS	927	SPA_RS10310	CDS	927	SEEPA511_RS08215	CDS	927	T_RS11125	CDS	927	LysR family transcriptional regulator
SEN_RS03380	CDS	453	COO54_11490	CDS	453	CO195_10750	CDS	453	SPA_RS10305	CDS	453	SEEPA511_RS08220	CDS	453	T_RS11120	CDS	453	ferric iron uptake transcriptional regulator
SEN_RS03385	CDS	531	COO54_11485	CDS	531	CO195_10745	CDS	531	SPA_RS10300	CDS	531	SEEPA511_RS08225	CDS	531	T_RS11115	CDS	531	flavodoxin-1
SEN_RS03390	CDS	294	COO54_11480	CDS	294	CO195_10740	CDS	294	SPA_RS10295	CDS	294	SEEPA511_RS08230	CDS	294	T_RS11110	CDS	294	LexA regulated protein
SEN_RS03395	CDS	771	COO54_11475	CDS	771	CO195_10735	CDS	771	SPA_RS10290	CDS	771	SEEPA511_RS08235	CDS	771	T_RS11105	CDS	771	acyl-CoA esterase
SEN_RS03400	CDS	543	COO54_11470	CDS	543	CO195_10730	CDS	543	NA	NA	NA	SEEPA511_RS08240	CDS	543	NA	NA	NA	replication initiation regulator SeqA
SEN_RS03405	CDS	1641	COO54_11465	CDS	1641	CO195_10725	CDS	1641	NA	NA	NA	SEEPA511_RS08245	CDS	1641	NA	NA	NA	alpha-D-glucose phosphate-specific phosphoglucomutase
SEN_RS03410	CDS	486	COO54_11460	CDS	486	CO195_10720	CDS	486	SPA_RS10275	CDS	486	SEEPA511_RS08250	CDS	486	T_RS11090	CDS	486	pyridoxamine 5'-phosphate oxidase family protein
SEN_RS03415	CDS	1320	COO54_11455	CDS	1320	CO195_10715	CDS	1320	SPA_RS10270	CDS	1320	SEEPA511_RS08255	CDS	1320	T_RS11085	CDS	1320	putrescine-ornithine antiporter
SEN_RS03420	CDS	2199	COO54_11450	CDS	2199	CO195_10710	CDS	2199	SPA_RS10265	CDS	2199	SEEPA511_RS08260	CDS	2199	T_RS11080	5end218;i247;i291;	1567	ornithine decarboxylase SpeF
SEN_RS03430	CDS	678	COO54_11445	CDS	678	CO195_10705	CDS	678	SPA_RS10255	CDS	678	SEEPA511_RS08265	CDS	678	T_RS11070	CDS	678	two-component system response regulator KdpE
SEN_RS03435	CDS	2685	COO54_11440	CDS	2685	CO195_10700	CDS	2685	SPA_RS10250	CDS	2685	SEEPA511_RS08270	CDS	2685	T_RS11065	CDS	2685	two-component system sensor histidine kinase KdbD
SEN_RS03440	CDS	585	COO54_11435	CDS	585	NA	NA	NA	SPA_RS10245	CDS	585	SEEPA511_RS08275	CDS	585	T_RS11060	CDS	585	potassium-transporting ATPase subunit C
SEN_RS03445	CDS	2049	COO54_11430	CDS	2049	CO195_10690	CDS	2049	SPA_RS10240	CDS	2049	SEEPA511_RS08280	CDS	2049	T_RS11055	CDS	1710	potassium-transporting ATPase subunit B
SEN_RS03450	CDS	1680	COO54_11425	CDS	1680	CO195_10685	CDS	1680	SPA_RS10235	CDS	1680	SEEPA511_RS08285	CDS	1680	T_RS11050	CDS	1680	potassium-transporting ATPase A chain
SEN_RS03455	CDS	90	COO54_11420	CDS	90	CO195_10680	CDS	90	SPA_RS10230	CDS	90	SEEPA511_RS23370	CDS	90	T_RS11045	CDS	90	potassium-transporting ATPase subunit F
SEN_RS03460	CDS	207	COO54_11415	CDS	207	CO195_10675	CDS	207	SPA_RS10225	CDS	207	SEEPA511_RS08295	CDS	207	T_RS11040	CDS	207	DUF2517 domain-containing protein
SEN_RS03465	CDS	1422	COO54_11410	CDS	1422	CO195_10670	CDS	1422	SPA_RS10220	CDS	1422	SEEPA511_RS08300	CDS	1422	T_RS11035	CDS	1422	deoxyribodipyrimidine photo-lyase
SEN_RS03470	CDS	1482	COO54_11405	CDS	1482	CO195_10665	CDS	1482	SPA_RS10215	CDS	1482	SEEPA511_RS08305	CDS	1482	T_RS11030	CDS	1482	MFS transporter
SEN_RS22955	CDS	114	COO54_11400	CDS	114	CO195_10660	CDS	114	SPA_RS23505	CDS	114	SEEPA511_RS08310	CDS	114	T_RS24380	CDS	114	hypothetical protein
SEN_RS03475	CDS	744	COO54_11395	CDS	744	CO195_10655	CDS	744	SPA_RS10210	CDS	744	SEEPA511_RS08315	CDS	744	T_RS11025	CDS	744	Nif3-like dinuclear metal center hexameric protein
SEN_RS03480	CDS	657	COO54_11390	CDS	657	CO195_10650	CDS	657	SPA_RS10205	CDS	657	SEEPA511_RS08320	CDS	657	T_RS11020	CDS	657	hypothetical protein
SEN_RS03485	CDS	933	COO54_11385	CDS	933	CO195_10645	CDS	933	SPA_RS10200	CDS	933	SEEPA511_RS08325	CDS	933	T_RS11015	CDS	933	hypothetical protein
SEN_RS03490	CDS	735	COO54_11380	CDS	735	CO195_10640	CDS	735	SPA_RS10195	CDS	735	SEEPA511_RS08330	CDS	735	T_RS11010	CDS	735	LamB/YcsF family protein
SEN_RS03495	CDS	792	COO54_11310	CDS	792	CO195_10570	CDS	792	SPA_RS10125	CDS	792	SEEPA511_RS08390	CDS	792	T_RS10940	CDS	792	endonuclease VIII
SEN_RS03500	CDS	1047	COO54_11305	CDS	1047	CO195_10565	CDS	1047	SPA_RS10120	CDS	1047	SEEPA511_RS08395	CDS	1047	T_RS10935	CDS	1047	AbrB family transcriptional regulator
SEN_RS03505	CDS	1284	COO54_11300	CDS	1284	CO195_10560	CDS	1284	SPA_RS10115	CDS	1284	SEEPA511_RS08400	CDS	1284	T_RS10930	CDS	1284	type II citrate synthase
SEN_RS03510	CDS	387	COO54_11295	CDS	387	NA	NA	NA	NA	NA	NA	SEEPA511_RS08405	CDS	393	T_RS10925	CDS	387	hypothetical protein
SEN_RS22960	pseudo	189	COO54_11290	pseudo	189	CO195_10550	pseudo	189	SPA_RS23500	pseudo	189	SEEPA511_RS08410	pseudo	189	T_RS24370	pseudo	189	-
SEN_RS03515	CDS	390	COO54_11285	CDS	390	CO195_10545	CDS	390	SPA_RS10105	CDS	390	SEEPA511_RS08415	CDS	390	T_RS10920	CDS	390	succinate dehydrogenase cytochrome b556 subunit
SEN_RS03520	CDS	348	COO54_11280	CDS	348	CO195_10540	CDS	348	SPA_RS10100	CDS	348	SEEPA511_RS08420	CDS	348	T_RS10915	CDS	348	succinate dehydrogenase cytochrome b556 small membrane subunit
SEN_RS03525	CDS	1767	COO54_11275	CDS	1767	CO195_10535	CDS	1767	SPA_RS10095	CDS	1767	SEEPA511_RS08425	CDS	1767	T_RS10910	CDS	1767	succinate dehydrogenase flavoprotein subunit
SEN_RS03530	CDS	717	COO54_11270	CDS	717	CO195_10530	CDS	717	SPA_RS10090	CDS	717	SEEPA511_RS08430	CDS	717	T_RS10905	CDS	717	succinate dehydrogenase iron-sulfur subunit
SEN_RS03535	CDS	2802	COO54_11265	CDS	2802	CO195_10525	CDS	2802	SPA_RS10085	CDS	2802	SEEPA511_RS08435	CDS	2802	T_RS10900	CDS	2802	2-oxoglutarate dehydrogenase subunit E1
SEN_RS03540	CDS	1209	COO54_11260	CDS	1209	CO195_10520	CDS	1209	SPA_RS10080	CDS	1209	SEEPA511_RS08440	CDS	1209	T_RS10895	CDS	1209	dihydrolipoyllysine-residue succinyltransferase
SEN_RS03545	CDS	1167	COO54_11255	CDS	1167	CO195_10515	CDS	1167	SPA_RS10075	CDS	1167	SEEPA511_RS08445	CDS	1167	T_RS10890	CDS	1167	succinyl-CoA ligase subunit beta
SEN_RS03550	CDS	870	COO54_11250	CDS	870	CO195_10510	CDS	870	SPA_RS10070	CDS	870	SEEPA511_RS08450	CDS	870	T_RS10885	CDS	870	succinate--CoA ligase subunit alpha
SEN_RS03560	CDS	1569	COO54_11245	CDS	1569	CO195_10505	CDS	1569	SPA_RS10060	CDS	1569	SEEPA511_RS08455	CDS	1569	T_RS10875	CDS	1569	cytochrome bd-I ubiquinol oxidase subunit I
SEN_RS03565	CDS	1140	COO54_11240	CDS	1140	CO195_10500	CDS	1140	SPA_RS10055	CDS	1140	SEEPA511_RS08460	CDS	1140	T_RS10870	CDS	1140	cytochrome bd oxidase subunit II
SEN_RS03570	CDS	114	COO54_11235	CDS	114	CO195_10495	CDS	114	SPA_RS10050	CDS	114	SEEPA511_RS08465	CDS	114	T_RS10865	CDS	114	cytochrome bd-I oxidase subunit CydX
SEN_RS03575	CDS	294	COO54_11230	CDS	294	CO195_10485	CDS	282	SPA_RS10040	CDS	282	SEEPA511_RS08475	CDS	282	T_RS10855	CDS	282	cyd operon protein YbgE
SEN_RS03580	CDS	405	COO54_11225	CDS	405	CO195_10480	CDS	405	SPA_RS10035	CDS	405	SEEPA511_RS08480	CDS	405	T_RS10850	CDS	405	acyl-CoA thioester hydrolase
SEN_RS03585	CDS	693	COO54_11220	CDS	693	CO195_10475	CDS	693	SPA_RS10030	CDS	693	SEEPA511_RS08485	CDS	693	T_RS10845	CDS	693	Tol-Pal system subunit TolQ
SEN_RS03590	CDS	429	COO54_11215	CDS	429	CO195_10470	CDS	429	SPA_RS10025	CDS	429	SEEPA511_RS08490	CDS	429	T_RS10840	CDS	429	colicin transporter
SEN_RS03595	CDS	1179	COO54_11210	CDS	1239	CO195_10465	CDS	1170	SPA_RS10020	CDS	1170	SEEPA511_RS08495	CDS	1170	T_RS10835	CDS	1131	cell envelope integrity protein TolA
SEN_RS03600	CDS	1293	COO54_11205	CDS	1293	CO195_10460	CDS	1293	SPA_RS10015	CDS	1293	SEEPA511_RS08500	CDS	1293	T_RS10830	CDS	1293	protein TolB
SEN_RS03605	CDS	525	COO54_11200	CDS	525	CO195_10455	CDS	525	SPA_RS10010	CDS	525	SEEPA511_RS08505	CDS	525	T_RS10825	CDS	525	peptidoglycan-associated lipoprotein
SEN_RS03610	CDS	789	COO54_11195	CDS	789	CO195_10450	CDS	789	SPA_RS10005	CDS	789	SEEPA511_RS08510	CDS	789	T_RS10820	CDS	789	cell division protein CpoB
SEN_RS03615	tRNA	76	NA	NA	NA	NA	NA	NA	NA	NA	NA	NA	NA	NA	NA	NA	NA	tRNA-Lys
SEN_RS03620	tRNA	76	NA	NA	NA	NA	NA	NA	NA	NA	NA	NA	NA	NA	NA	NA	NA	tRNA-Val
SEN_RS03625	tRNA	76	NA	NA	NA	NA	NA	NA	NA	NA	NA	NA	NA	NA	NA	NA	NA	tRNA-Lys
SEN_RS03630	tRNA	76	NA	NA	NA	NA	NA	NA	NA	NA	NA	NA	NA	NA	NA	NA	NA	tRNA-Lys
SEN_RS03635	tRNA	76	NA	NA	NA	NA	NA	NA	NA	NA	NA	NA	NA	NA	NA	NA	NA	tRNA-Lys
SEN_RS03640	CDS	1044	COO54_11160	CDS	1044	CO195_10415	CDS	1044	SPA_RS09975	CDS	1044	SEEPA511_RS08545	CDS	1044	T_RS10800	CDS	1044	quinolinate synthase
SEN_RS03645	CDS	720	COO54_11155	CDS	720	CO195_10410	CDS	720	SPA_RS09970	CDS	720	SEEPA511_RS08550	CDS	720	T_RS10795	CDS	720	nicotinamide riboside transporter PnuC
SEN_RS03650	CDS	939	COO54_11150	CDS	939	CO195_10405	CDS	939	SPA_RS09965	CDS	939	SEEPA511_RS08555	CDS	939	T_RS10790	CDS	939	zinc transporter ZitB
SEN_RS03655	CDS	387	COO54_11145	CDS	387	CO195_10400	CDS	387	SPA_RS09960	CDS	387	SEEPA511_RS08560	CDS	387	T_RS10785	CDS	387	hypothetical protein
SEN_RS03660	CDS	1053	COO54_11140	CDS	1053	CO195_10395	CDS	1053	SPA_RS09955	CDS	1053	SEEPA511_RS08565	CDS	1053	T_RS10780	CDS	1053	3-deoxy-7-phosphoheptulonate synthase
SEN_RS03665	CDS	546	NA	NA	NA	NA	NA	NA	NA	NA	NA	NA	NA	NA	NA	NA	NA	fumarate hydratase subunit beta
SEN_RS03670	CDS	846	NA	NA	NA	NA	NA	NA	NA	NA	NA	NA	NA	NA	NA	NA	NA	fumarate hydratase
SEN_RS03675	CDS	891	NA	NA	NA	NA	NA	NA	NA	NA	NA	NA	NA	NA	NA	NA	NA	LysR family transcriptional regulator
SEN_RS03680	CDS	984	NA	NA	NA	NA	NA	NA	NA	NA	NA	NA	NA	NA	NA	NA	NA	LysR family transcriptional regulator
SEN_RS03685	CDS	1044	NA	NA	NA	NA	NA	NA	NA	NA	NA	NA	NA	NA	NA	NA	NA	cation transporter
SEN_RS03690	CDS	249	COO54_17280	CDS	249	NA	NA	NA	NA	NA	NA	NA	NA	NA	NA	NA	NA	oxaloacetate decarboxylase subunit gamma
SEN_RS03695	CDS	1770	COO54_00275	CDS	1776	NA	NA	NA	NA	NA	NA	NA	NA	NA	NA	NA	NA	oxaloacetate decarboxylase subunit alpha
SEN_RS03700	CDS	1302	COO54_17270	CDS	1302	CO195_00280	CDS	1284	SPA_RS00275	CDS	1284	SEEPA511_RS19045	CDS	1284	T_RS00275	CDS	1302	sodium ion-translocating decarboxylase subunit beta
SEN_RS03705	CDS	699	NA	NA	NA	NA	NA	NA	NA	NA	NA	NA	NA	NA	NA	NA	NA	hypothetical protein
SEN_RS03710	CDS	1080	COO54_11135	CDS	1080	CO195_10390	CDS	1080	SPA_RS09950	CDS	1080	SEEPA511_RS08570	CDS	1080	T_RS10775	CDS	1080	iron ABC transporter permease
SEN_RS03715	CDS	777	COO54_11130	CDS	777	CO195_10385	CDS	777	SPA_RS09945	CDS	777	SEEPA511_RS08575	CDS	777	T_RS10770	CDS	777	ABC transporter ATP-binding protein
SEN_RS03720	CDS	753	COO54_11125	CDS	753	CO195_10380	CDS	753	SPA_RS09940	CDS	753	SEEPA511_RS08580	CDS	753	T_RS10765	CDS	753	2,3-bisphosphoglycerate-dependent phosphoglycerate mutase
SEN_RS22970	CDS	192	COO54_11120	CDS	192	CO195_10375	CDS	192	SPA_RS23495	CDS	192	SEEPA511_RS08585	CDS	192	T_RS24365	CDS	192	hypothetical protein
SEN_RS03725	CDS	1041	COO54_11115	CDS	1041	CO195_10370	CDS	1041	SPA_RS09935	CDS	1041	SEEPA511_RS08590	CDS	1041	T_RS10760	CDS	1041	galactose-1-epimerase
SEN_RS03730	CDS	1149	COO54_11110	CDS	1149	CO195_10365	CDS	1149	SPA_RS09930	CDS	1149	SEEPA511_RS08595	CDS	1149	T_RS10755	CDS	1149	galactokinase
SEN_RS03735	CDS	1047	COO54_11105	CDS	1047	CO195_10360	CDS	1047	SPA_RS09925	CDS	1047	SEEPA511_RS08600	CDS	1047	T_RS10750	CDS	1047	galactose-1-phosphate uridylyltransferase
SEN_RS03740	CDS	1017	COO54_11100	CDS	1017	CO195_10355	CDS	1017	SPA_RS09920	CDS	1017	SEEPA511_RS08605	CDS	1017	T_RS10745	CDS	1017	UDP-glucose 4-epimerase
SEN_RS03745	CDS	909	COO54_11095	CDS	909	CO195_10350	CDS	909	SPA_RS09915	CDS	909	SEEPA511_RS08610	CDS	909	T_RS10740	CDS	909	DUF2167 domain-containing protein
SEN_RS03750	CDS	1476	COO54_11090	CDS	1476	CO195_10345	CDS	1476	SPA_RS09910	CDS	1476	SEEPA511_RS08615	CDS	1476	T_RS10735	CDS	1476	molybdate ABC transporter ATP-binding protein ModF
SEN_RS03755	CDS	789	COO54_11080	CDS	789	CO195_10335	CDS	789	SPA_RS09905	CDS	789	SEEPA511_RS08620	CDS	789	T_RS10730	CDS	789	molybdenum-dependent transcriptional regulator
SEN_RS03760	CDS	150	COO54_11075	CDS	150	CO195_10330	CDS	150	SPA_RS09900	CDS	150	SEEPA511_RS08625	CDS	150	T_RS10725	CDS	150	multidrug efflux pump-associated protein, AcrZ family
SEN_RS03765	CDS	774	COO54_11070	CDS	774	CO195_10325	CDS	774	SPA_RS09895	CDS	774	SEEPA511_RS08630	CDS	774	T_RS10720	CDS	774	molybdate ABC transporter substrate-binding protein
SEN_RS03770	CDS	690	COO54_11065	CDS	690	CO195_10320	CDS	690	SPA_RS09890	CDS	690	SEEPA511_RS08635	CDS	690	T_RS10715	CDS	690	molybdate ABC transporter permease subunit
SEN_RS03775	CDS	1059	COO54_11060	CDS	1059	CO195_10315	CDS	1059	SPA_RS09885	CDS	1059	SEEPA511_RS08640	CDS	1059	T_RS10710	CDS	1059	molybdenum import ATP-binding protein ModC
SEN_RS03780	CDS	819	COO54_11055	5end222;	156	CO195_10310	CDS	819	SPA_RS09880	CDS	819	SEEPA511_RS08645	CDS	819	T_RS10705	CDS	819	Cof-type HAD-IIB family hydrolase
SEN_RS03785	CDS	996	COO54_11025	CDS	996	CO195_10305	CDS	996	SPA_RS09875	CDS	996	SEEPA511_RS08650	CDS	996	T_RS10700	CDS	996	6-phosphogluconolactonase
SEN_RS03790	CDS	1284	COO54_11020	CDS	1284	CO195_10300	CDS	1284	SPA_RS09870	CDS	1284	SEEPA511_RS08655	CDS	1284	T_RS10695	CDS	1284	acyl-CoA thioesterase
SEN_RS03795	CDS	1224	COO54_11015	CDS	1224	CO195_10295	CDS	1224	SPA_RS09865	CDS	1224	SEEPA511_RS08660	CDS	1224	T_RS10690	CDS	1224	imidazolonepropionase
SEN_RS03800	CDS	942	COO54_11010	CDS	942	CO195_10290	CDS	942	SPA_RS09860	CDS	942	SEEPA511_RS08665	CDS	942	T_RS10685	CDS	954	formimidoylglutamase
SEN_RS03805	CDS	726	COO54_11005	CDS	726	CO195_10285	CDS	726	SPA_RS09855	CDS	726	SEEPA511_RS08670	CDS	726	T_RS10680	CDS	726	histidine utilization repressor
SEN_RS03810	CDS	1686	COO54_11000	CDS	1686	CO195_10280	CDS	1686	SPA_RS09850	st114;	1686	SEEPA511_RS08675	st114;	1686	T_RS10675	CDS	1686	urocanate hydratase
SEN_RS03815	CDS	1521	COO54_10995	CDS	1521	CO195_10275	CDS	1521	SPA_RS09845	CDS	1521	SEEPA511_RS08680	CDS	1521	T_RS10670	CDS	1521	histidine ammonia-lyase
SEN_RS03820	CDS	477	COO54_10990	CDS	477	CO195_10270	CDS	477	SPA_RS09840	CDS	477	SEEPA511_RS08685	CDS	477	T_RS10665	CDS	477	kinase inhibitor
SEN_RS03825	CDS	1290	COO54_10985	CDS	1290	CO195_10265	CDS	1290	SPA_RS09835	CDS	1290	SEEPA511_RS08690	CDS	1290	T_RS10660	CDS	1290	adenosylmethionine--8-amino-7-oxononanoate aminotransferase BioA
SEN_RS03830	CDS	1041	COO54_10980	CDS	1041	CO195_10260	CDS	1041	SPA_RS09830	CDS	1041	SEEPA511_RS08695	CDS	1041	T_RS10655	CDS	1041	biotin synthase
SEN_RS03835	CDS	1158	COO54_10975	CDS	1158	CO195_10255	CDS	1158	SPA_RS09825	CDS	1158	SEEPA511_RS08700	CDS	1158	T_RS10650	CDS	1158	8-amino-7-oxononanoate synthase
SEN_RS03840	CDS	756	COO54_10970	CDS	756	CO195_10250	CDS	756	SPA_RS09820	CDS	756	SEEPA511_RS08705	CDS	756	T_RS10645	CDS	756	malonyl-[acyl-carrier protein] O-methyltransferase BioC
SEN_RS03845	CDS	687	COO54_10965	CDS	687	CO195_10245	CDS	687	SPA_RS09815	CDS	687	SEEPA511_RS08710	CDS	687	T_RS10640	CDS	687	dethiobiotin synthase
SEN_RS22975	CDS	228	COO54_10960	CDS	228	CO195_10240	CDS	228	SPA_RS23490	CDS	228	SEEPA511_RS08715	CDS	228	T_RS24360	CDS	228	hypothetical protein
SEN_RS03850	CDS	2022	COO54_10955	CDS	2022	CO195_10235	CDS	2022	SPA_RS09810	CDS	2022	SEEPA511_RS08720	CDS	2022	T_RS10635	CDS	2022	excinuclease ABC subunit B
SEN_RS03855	CDS	174	COO54_10950	CDS	174	CO195_10230	CDS	174	SPA_RS09805	CDS	174	SEEPA511_RS23385	CDS	174	T_RS10630	CDS	174	hypothetical protein
SEN_RS03860	pseudo	2255	COO54_10945	CDS	2268	CO195_10225	pseudo	2252	SPA_RS09800	pseudo	2266	SEEPA511_RS08725	pseudo	2266	T_RS10620	pseudo	2046	-
SEN_RS03865	CDS	909	COO54_10940	CDS	909	CO195_10220	CDS	909	SPA_RS09795	CDS	909	SEEPA511_RS08730	CDS	909	T_RS10615	CDS	909	hypothetical protein
SEN_RS03870	CDS	990	COO54_10935	CDS	990	CO195_10215	CDS	990	SPA_RS09790	CDS	990	SEEPA511_RS08735	CDS	990	T_RS10610	CDS	990	cyclic pyranopterin monophosphate synthase
SEN_RS03875	CDS	513	COO54_10930	CDS	513	CO195_10210	CDS	513	SPA_RS09785	CDS	513	SEEPA511_RS08740	CDS	513	T_RS10605	CDS	513	molybdenum cofactor biosynthesis protein B
SEN_RS03880	CDS	486	COO54_10925	CDS	486	CO195_10205	CDS	486	SPA_RS09780	CDS	486	SEEPA511_RS08745	CDS	486	T_RS10600	CDS	486	cyclic pyranopterin monophosphate synthase MoaC
SEN_RS03885	CDS	252	COO54_10920	CDS	252	CO195_10200	CDS	252	SPA_RS09775	CDS	252	SEEPA511_RS08750	CDS	252	T_RS10595	CDS	252	molybdopterin synthase sulfur carrier subunit
SEN_RS03890	CDS	453	COO54_10915	CDS	453	CO195_10195	CDS	453	SPA_RS09770	CDS	453	SEEPA511_RS08755	CDS	453	T_RS10590	CDS	453	molybdopterin synthase catalytic subunit MoaE
SEN_RS03895	CDS	705	COO54_10910	CDS	705	CO195_10190	CDS	705	SPA_RS09765	CDS	705	SEEPA511_RS08760	CDS	705	T_RS10585	i98;	706	BAX inhibitor (BI)-1/YccA family protein
SEN_RS22980	pseudo	184	COO54_10905	pseudo	185	CO195_10185	CDS	186	SPA_RS23485	CDS	186	SEEPA511_RS08765	CDS	186	T_RS24355	CDS	186	-
SEN_RS03900	CDS	708	COO54_10900	CDS	615	CO195_10180	CDS	708	SPA_RS09760	CDS	708	SEEPA511_RS08770	CDS	708	T_RS10580	CDS	708	membrane protein
SEN_RS03905	CDS	609	COO54_10895	3end56;	168	CO195_10175	3end56;	168	SPA_RS23480	3end65;	195	SEEPA511_RS08775	3end65;	195	T_RS24350	3end168;	198	hypothetical protein
SEN_RS03910	CDS	561	COO54_10890	CDS	243	CO195_10170	CDS	243	SPA_RS09755	CDS	243	SEEPA511_RS08780	CDS	243	T_RS10575	CDS	243	hypothetical protein
SEN_RS03915	CDS	963	COO54_10885	CDS	963	CO195_10165	CDS	963	SPA_RS09750	CDS	963	SEEPA511_RS08785	CDS	963	T_RS10570	CDS	963	lysylphosphatidylglycerol synthetase family protein
SEN_RS03920	CDS	1242	COO54_10880	CDS	1242	CO195_10160	CDS	1242	SPA_RS09745	CDS	1242	SEEPA511_RS08790	CDS	1242	T_RS10565	CDS	1242	cardiolipin synthase B
SEN_RS03925	CDS	759	COO54_10875	CDS	759	CO195_10155	CDS	759	SPA_RS09740	CDS	759	SEEPA511_RS08795	CDS	759	T_RS10560	CDS	759	EEP domain-containing protein
SEN_RS03930	CDS	411	COO54_10870	CDS	411	CO195_10150	CDS	411	SPA_RS09735	CDS	411	SEEPA511_RS08800	CDS	411	T_RS10555	CDS	411	membrane protein
SEN_RS03935	CDS	1107	COO54_10865	CDS	1107	CO195_10145	CDS	1107	SPA_RS09730	CDS	1107	SEEPA511_RS08805	CDS	1107	T_RS10550	CDS	1107	ABC transporter permease
SEN_RS03940	CDS	1131	COO54_10860	CDS	1131	CO195_10140	CDS	1131	SPA_RS09725	CDS	1131	SEEPA511_RS08810	CDS	1131	T_RS10545	CDS	1131	ABC transporter permease
SEN_RS03945	CDS	1737	COO54_10855	CDS	1737	CO195_10135	CDS	1737	SPA_RS09720	CDS	1737	SEEPA511_RS08815	CDS	1737	T_RS10540	CDS	1737	ABC transporter ATP-binding protein
SEN_RS03950	CDS	996	COO54_10850	CDS	996	CO195_10130	CDS	996	SPA_RS09715	CDS	996	SEEPA511_RS08820	CDS	996	T_RS10535	CDS	996	transporter
SEN_RS03955	CDS	675	COO54_10845	CDS	675	CO195_10125	CDS	675	SPA_RS09710	CDS	675	SEEPA511_RS08825	CDS	675	T_RS10530	CDS	675	transcriptional regulator
SEN_RS03960	CDS	1362	COO54_10840	CDS	1362	CO195_10120	i31;	1363	SPA_RS09705	CDS	1362	SEEPA511_RS08830	CDS	1362	T_RS10525	CDS	1368	ATP-dependent RNA helicase RhlE
SEN_RS03965	CDS	2145	COO54_10835	CDS	2145	CO195_10115	CDS	2145	SPA_RS09700	CDS	2145	SEEPA511_RS08835	CDS	2145	T_RS10520	3end713;st404;	2145	ATP-dependent helicase DinG
SEN_RS03970	CDS	975	COO54_10830	CDS	975	CO195_10110	CDS	975	SPA_RS09695	CDS	975	SEEPA511_RS08840	CDS	975	T_RS10515	st67;	975	DNA-binding protein YbiB
SEN_RS03975	CDS	261	COO54_10825	CDS	261	CO195_10105	CDS	261	SPA_RS09690	CDS	261	SEEPA511_RS08845	CDS	261	T_RS10510	CDS	261	hypothetical protein
SEN_RS03985	CDS	267	COO54_10820	CDS	267	CO195_10100	CDS	267	SPA_RS09680	CDS	267	SEEPA511_RS08850	CDS	267	T_RS10500	CDS	267	DksA/TraR family C4-type zinc finger protein
SEN_RS03990	CDS	927	COO54_10815	CDS	927	CO195_10095	CDS	927	SPA_RS09675	CDS	927	SEEPA511_RS08855	CDS	927	T_RS10495	i33;	922	ribosomal RNA large subunit methyltransferase F
SEN_RS03995	CDS	2223	COO54_10810	CDS	2223	CO195_10090	CDS	2223	SPA_RS09670	CDS	2223	SEEPA511_RS08860	CDS	2223	T_RS10490	CDS	2223	mechanosensitive channel protein
SEN_RS04000	CDS	723	COO54_10805	CDS	723	CO195_10085	CDS	723	SPA_RS09665	CDS	723	SEEPA511_RS08865	CDS	723	T_RS10485	CDS	723	glutamine ABC transporter ATP-binding protein
SEN_RS04005	CDS	660	COO54_10800	CDS	660	CO195_10080	CDS	660	SPA_RS09660	CDS	660	SEEPA511_RS08870	CDS	660	T_RS10480	CDS	660	glutamine ABC transporter permease GlnP
SEN_RS04010	CDS	747	COO54_10795	CDS	747	CO195_10075	CDS	747	SPA_RS09655	CDS	747	SEEPA511_RS08875	CDS	747	T_RS10475	CDS	747	glutamine ABC transporter substrate-binding protein GlnH
SEN_RS04015	CDS	504	COO54_10790	CDS	504	CO195_10070	CDS	504	SPA_RS09650	CDS	504	SEEPA511_RS08880	CDS	504	T_RS10470	CDS	504	DNA starvation/stationary phase protection protein
SEN_RS04020	CDS	888	COO54_10785	CDS	888	CO195_10065	i108;st203;	877	SPA_RS09645	st203;	888	SEEPA511_RS08885	st203;	888	T_RS10465	CDS	888	threonine/homoserine exporter RhtA
SEN_RS04025	CDS	516	COO54_10780	CDS	516	CO195_10060	CDS	516	SPA_RS09640	CDS	516	SEEPA511_RS08890	CDS	516	T_RS10460	CDS	516	outer membrane protease
SEN_RS04030	CDS	1581	COO54_10775	CDS	1581	CO195_10055	CDS	1581	SPA_RS09635	CDS	1581	SEEPA511_RS08895	CDS	1581	T_RS10450	CDS	1581	phosphoethanolamine transferase
SEN_RS22985	CDS	129	COO54_10770	CDS	129	CO195_10050	CDS	129	SPA_RS23475	CDS	129	SEEPA511_RS08900	CDS	129	T_RS10445	CDS	129	Mn(2+)-response protein MntS
SEN_RS04035	CDS	474	COO54_10765	CDS	474	CO195_10045	CDS	474	SPA_RS09630	CDS	474	SEEPA511_RS08905	CDS	474	T_RS10440	CDS	474	transcriptional regulator MntR
SEN_RS04040	CDS	1113	COO54_10760	CDS	1113	CO195_10040	3end92;	276	SPA_RS09625	CDS	1113	SEEPA511_RS08910	CDS	1113	T_RS10435	CDS	1113	anion transporter
SEN_RS04045	CDS	921	COO54_10755	CDS	921	CO195_10035	CDS	921	SPA_RS09620	CDS	921	SEEPA511_RS08915	CDS	921	T_RS10430	CDS	921	transpeptidase
SEN_RS04050	CDS	1593	COO54_10750	CDS	1596	CO195_10030	CDS	1596	SPA_RS09615	CDS	1596	SEEPA511_RS08920	CDS	1596	T_RS10425	CDS	1596	ABC-F family ATPase
SEN_RS04055	CDS	744	NA	NA	NA	NA	NA	NA	NA	NA	NA	NA	NA	NA	NA	NA	NA	DUF4261 domain-containing protein
SEN_RS04060	pseudo	720	NA	NA	NA	NA	NA	NA	NA	NA	NA	NA	NA	NA	NA	NA	NA	-
SEN_RS04065	CDS	1266	COO54_10745	CDS	1266	CO195_10025	CDS	1266	SPA_RS09610	CDS	1266	SEEPA511_RS08925	CDS	1266	T_RS10420	CDS	1266	DUF1479 domain-containing protein
SEN_RS04070	CDS	810	COO54_10740	CDS	810	CO195_10020	CDS	810	SPA_RS09605	CDS	810	SEEPA511_RS08930	CDS	810	T_RS10415	CDS	810	Cof-type HAD-IIB family hydrolase
SEN_RS04075	CDS	2433	COO54_10735	CDS	2433	CO195_10015	CDS	2433	SPA_RS09600	CDS	2433	SEEPA511_RS08935	CDS	2433	T_RS10410	CDS	2433	formate C-acetyltransferase/glycerol dehydratase family glycyl radical enzyme
SEN_RS04080	CDS	900	COO54_10730	CDS	900	CO195_10010	CDS	900	SPA_RS09595	CDS	900	SEEPA511_RS08940	CDS	900	T_RS10405	CDS	900	glycyl-radical enzyme activating protein
SEN_RS04085	CDS	750	COO54_10725	CDS	750	CO195_10005	CDS	750	SPA_RS09590	CDS	750	SEEPA511_RS08945	CDS	750	T_RS10400	CDS	750	molybdopterin-synthase adenylyltransferase
SEN_RS04090	CDS	1242	COO54_10720	CDS	1236	CO195_10000	CDS	1236	SPA_RS09585	CDS	1242	SEEPA511_RS08950	CDS	1242	T_RS10395	CDS	1242	molybdopterin molybdenumtransferase MoeA
SEN_RS04095	CDS	942	COO54_10715	CDS	942	CO195_09995	CDS	942	SPA_RS09580	CDS	942	SEEPA511_RS08955	CDS	942	T_RS10390	CDS	942	isoaspartyl peptidase
SEN_RS04100	CDS	1872	COO54_10710	CDS	1872	CO195_09990	CDS	1872	SPA_RS09575	CDS	1872	SEEPA511_RS08960	CDS	1872	T_RS10385	CDS	1872	glutathione ABC transporter ATP-binding protein GsiA
SEN_RS04105	CDS	1539	COO54_10705	CDS	1539	CO195_09985	CDS	1539	SPA_RS09570	CDS	1539	SEEPA511_RS08965	CDS	1539	T_RS10380	CDS	1539	glutathione-binding protein GsiB
SEN_RS04110	CDS	921	COO54_10700	CDS	921	CO195_09980	CDS	921	SPA_RS09565	CDS	921	SEEPA511_RS08970	CDS	921	T_RS10375	CDS	921	glutathione ABC transporter permease
SEN_RS04115	CDS	912	COO54_10695	CDS	912	CO195_09975	CDS	912	SPA_RS09560	CDS	912	SEEPA511_RS08975	CDS	912	T_RS10370	CDS	912	glutathione ABC transporter permease
SEN_RS04120	CDS	1326	COO54_10690	CDS	1326	CO195_09970	CDS	1326	SPA_RS09555	CDS	1326	SEEPA511_RS08980	CDS	1326	T_RS10365	CDS	1326	30S ribosomal protein S12 methylthiotransferase RimO
SEN_RS04125	CDS	384	COO54_10685	CDS	384	CO195_09965	CDS	384	SPA_RS09550	CDS	384	SEEPA511_RS08985	CDS	384	T_RS10360	CDS	384	biofilm formation regulatory protein BssR
SEN_RS24210	pseudo	371	COO54_10680	pseudo	298	NA	NA	NA	NA	NA	NA	NA	NA	NA	NA	NA	NA	-
SEN_RS04130	CDS	516	COO54_10675	CDS	516	NA	NA	NA	NA	NA	NA	NA	NA	NA	NA	NA	NA	CoA ester lyase
SEN_RS04135	CDS	855	COO54_10670	CDS	855	NA	NA	NA	NA	NA	NA	NA	NA	NA	NA	NA	NA	electron transfer flavoprotein subunit beta
SEN_RS04140	CDS	954	COO54_10665	CDS	948	NA	NA	NA	NA	NA	NA	NA	NA	NA	NA	NA	NA	electron transfer flavoprotein subunit alpha
SEN_RS04145	CDS	264	COO54_10660	i41;	263	NA	NA	NA	NA	NA	NA	NA	NA	NA	NA	NA	NA	hypothetical protein
SEN_RS04150	CDS	1164	COO54_10655	CDS	1164	NA	NA	NA	NA	NA	NA	NA	NA	NA	NA	NA	NA	acyl-CoA dehydrogenase
SEN_RS22995	CDS	192	COO54_10650	CDS	192	NA	NA	NA	NA	NA	NA	NA	NA	NA	NA	NA	NA	hypothetical protein
SEN_RS04155	CDS	1686	COO54_10645	CDS	1686	NA	NA	NA	NA	NA	NA	NA	NA	NA	NA	NA	NA	electron transfer flavoprotein-ubiquinone oxidoreductase
SEN_RS04160	CDS	891	COO54_10640	CDS	891	NA	NA	NA	NA	NA	NA	NA	NA	NA	NA	NA	NA	LysR family transcriptional regulator
SEN_RS04165	CDS	426	COO54_10635	i106;	406	NA	NA	NA	NA	NA	NA	NA	NA	NA	NA	NA	NA	membrane protein
SEN_RS04170	CDS	498	NA	NA	NA	NA	NA	NA	NA	NA	NA	SEEPA511_RS08990	CDS	1134	NA	NA	NA	glucose dehydrogenase
SEN_RS24215	pseudo	219	NA	NA	NA	NA	NA	NA	NA	NA	NA	NA	NA	NA	NA	NA	NA	-
SEN_RS04180	CDS	627	COO54_10625	CDS	627	CO195_09955	CDS	627	SPA_RS09540	CDS	627	SEEPA511_RS08995	CDS	627	T_RS10350	CDS	627	glutathione S-transferase family protein
SEN_RS04185	CDS	1203	COO54_10620	CDS	1203	CO195_09950	CDS	1203	SPA_RS09535	CDS	1203	SEEPA511_RS09000	CDS	1203	T_RS10345	CDS	1203	serine-type D-Ala-D-Ala carboxypeptidase
SEN_RS04190	CDS	759	COO54_10615	CDS	759	CO195_09945	CDS	759	SPA_RS09530	CDS	759	SEEPA511_RS09005	CDS	759	T_RS10340	CDS	759	DNA-binding transcriptional repressor DeoR
SEN_RS04195	CDS	609	COO54_10610	CDS	609	CO195_09940	CDS	609	SPA_RS09525	CDS	609	SEEPA511_RS09010	CDS	609	T_RS10335	CDS	609	undecaprenyl-diphosphate phosphatase
SEN_RS04200	CDS	1233	COO54_10605	CDS	1233	CO195_09935	CDS	1233	SPA_RS09520	CDS	1233	SEEPA511_RS09015	CDS	1233	T_RS10330	CDS	1233	multidrug transporter MdfA
SEN_RS04205	CDS	816	COO54_10600	CDS	816	CO195_09930	CDS	816	SPA_RS09515	CDS	816	SEEPA511_RS09020	CDS	816	T_RS10325	CDS	816	Cof-type HAD-IIB family hydrolase
SEN_RS04210	CDS	1212	COO54_10595	CDS	1212	CO195_09925	CDS	963	SPA_RS09510	CDS	1212	SEEPA511_RS09025	CDS	1212	T_RS10320	CDS	1212	MFS transporter
SEN_RS04215	CDS	621	COO54_10590	CDS	621	CO195_09920	CDS	612	SPA_RS09505	CDS	621	SEEPA511_RS09030	CDS	621	T_RS10315	CDS	621	DNA-binding transcriptional regulator
SEN_RS04220	CDS	1686	COO54_10580	CDS	1686	CO195_09910	CDS	1686	SPA_RS09500	CDS	1686	SEEPA511_RS09035	CDS	1686	T_RS10310	CDS	1686	transporter
SEN_RS04225	CDS	378	COO54_10575	CDS	378	CO195_09905	CDS	378	SPA_RS09495	CDS	378	SEEPA511_RS09040	CDS	378	T_RS10305	CDS	378	membrane protein
SEN_RS04230	CDS	264	COO54_10570	CDS	264	CO195_09900	CDS	264	SPA_RS09490	CDS	264	SEEPA511_RS09045	CDS	264	T_RS10300	CDS	264	glutaredoxin
SEN_RS04235	CDS	291	COO54_10565	CDS	291	CO195_09895	CDS	297	SPA_RS09485	CDS	297	SEEPA511_RS09050	CDS	297	T_RS10295	CDS	291	membrane protein
SEN_RS04240	CDS	540	NA	NA	NA	NA	NA	NA	NA	NA	NA	SEEPA511_RS09055	CDS	723	NA	NA	NA	oxygen-insensitive NADPH nitroreductase
SEN_RS24220	CDS	138	NA	NA	NA	NA	NA	NA	NA	NA	NA	NA	NA	NA	NA	NA	NA	hypothetical protein
SEN_RS04245	CDS	903	COO54_10555	CDS	903	CO195_09885	CDS	903	SPA_RS09475	CDS	903	SEEPA511_RS09060	CDS	903	T_RS10285	CDS	903	30S ribosomal protein S6--L-glutamate ligase
SEN_RS04250	CDS	477	COO54_10550	CDS	477	CO195_09880	CDS	477	SPA_RS09470	CDS	477	SEEPA511_RS09065	CDS	477	T_RS10280	CDS	477	YbjN domain-containing protein
SEN_RS04255	CDS	1113	COO54_10545	CDS	1113	CO195_09875	CDS	1113	SPA_RS09465	CDS	1113	SEEPA511_RS09070	CDS	1113	T_RS10275	CDS	1113	spermidine/putrescine ABC transporter substrate-binding protein PotF
SEN_RS04260	CDS	1134	COO54_10540	CDS	1134	CO195_09870	st345;	1134	SPA_RS09460	CDS	1134	SEEPA511_RS09075	CDS	1134	T_RS10270	CDS	1134	polyamine ABC transporter ATP-binding protein
SEN_RS04265	CDS	954	COO54_10535	CDS	954	CO195_09865	CDS	954	SPA_RS09455	CDS	954	SEEPA511_RS09080	CDS	954	T_RS10265	CDS	954	putrescine ABC transporter permease
SEN_RS04270	CDS	846	COO54_10530	CDS	846	CO195_09860	CDS	846	SPA_RS09450	CDS	846	SEEPA511_RS09085	CDS	846	T_RS10260	CDS	846	putrescine ABC transporter permease PotI
SEN_RS04275	CDS	474	COO54_10525	CDS	474	CO195_09855	CDS	474	SPA_RS09445	CDS	474	SEEPA511_RS09090	CDS	474	T_RS10255	CDS	474	DUF2593 domain-containing protein
SEN_RS04280	CDS	1128	COO54_10520	CDS	1128	CO195_09850	CDS	1128	SPA_RS09440	CDS	1128	SEEPA511_RS09095	CDS	1128	T_RS10250	CDS	1128	23S rRNA (uracil(747)-C(5))-methyltransferase RlmC
SEN_RS04285	CDS	1344	COO54_10515	CDS	1344	CO195_09840	CDS	1344	SPA_RS09435	CDS	1344	SEEPA511_RS09105	CDS	1344	T_RS10245	CDS	1344	PTS ascorbate transporter subunit IIC
SEN_RS04290	CDS	321	COO54_10510	CDS	321	CO195_09835	CDS	321	SPA_RS09430	CDS	321	SEEPA511_RS09110	CDS	321	T_RS10240	CDS	321	PTS sugar transporter IIB
SEN_RS04295	CDS	1488	COO54_10505	CDS	1488	CO195_09830	CDS	1488	SPA_RS09425	CDS	1488	SEEPA511_RS09115	CDS	1488	T_RS10235	CDS	1488	sulfatase
SEN_RS23000	CDS	198	COO54_10500	CDS	189	CO195_09825	CDS	204	SPA_RS23465	CDS	204	SEEPA511_RS09120	CDS	204	T_RS24335	CDS	201	hypothetical protein
SEN_RS04300	CDS	732	COO54_10495	CDS	732	CO195_09820	CDS	732	SPA_RS09420	CDS	732	SEEPA511_RS09125	CDS	732	T_RS10230	CDS	732	arginine/ornithine ABC transporter substrate-binding protein
SEN_RS04305	CDS	669	COO54_10490	CDS	669	CO195_09815	CDS	669	SPA_RS09415	CDS	669	SEEPA511_RS09130	CDS	669	T_RS10225	CDS	669	arginine transporter permease subunit ArtM
SEN_RS04310	CDS	717	COO54_10485	CDS	717	CO195_09810	CDS	717	SPA_RS09410	CDS	717	SEEPA511_RS09135	CDS	717	T_RS10220	CDS	717	arginine transporter permease subunit ArtQ
SEN_RS04315	CDS	732	COO54_10480	CDS	732	CO195_09805	CDS	732	SPA_RS09405	CDS	732	SEEPA511_RS09140	CDS	732	T_RS10215	CDS	732	arginine ABC transporter substrate-binding protein
SEN_RS04320	CDS	729	COO54_10475	CDS	729	CO195_09800	CDS	729	SPA_RS09400	CDS	729	SEEPA511_RS09145	CDS	729	T_RS10210	CDS	729	arginine ABC transporter ATP-binding protein ArtP
SEN_RS04325	CDS	516	COO54_10470	CDS	516	CO195_09795	CDS	516	SPA_RS09395	CDS	516	SEEPA511_RS09150	CDS	516	T_RS10205	CDS	516	lipoprotein
SEN_RS04330	CDS	324	COO54_10465	CDS	324	CO195_09790	CDS	324	SPA_RS09390	CDS	324	SEEPA511_RS09155	CDS	324	T_RS10200	CDS	324	hypothetical protein
SEN_RS04335	CDS	831	COO54_10460	CDS	831	CO195_09785	CDS	831	SPA_RS09385	CDS	831	SEEPA511_RS09160	CDS	831	T_RS10195	CDS	831	N-acetylmuramoyl-L-alanine amidase
SEN_RS04340	CDS	1014	COO54_10455	CDS	1014	CO195_09780	CDS	1014	SPA_RS09380	CDS	1014	SEEPA511_RS09165	CDS	1014	T_RS10190	CDS	1014	NAD(P)-dependent oxidoreductase
SEN_RS04345	CDS	1434	COO54_10450	CDS	1434	CO195_09775	CDS	1434	SPA_RS09375	CDS	1434	SEEPA511_RS09170	CDS	1434	T_RS10185	CDS	1434	DUF2867 domain-containing protein
SEN_RS04350	CDS	1002	COO54_10445	CDS	1002	CO195_09770	CDS	1002	SPA_RS09370	CDS	1002	SEEPA511_RS09175	CDS	1002	T_RS10180	CDS	1002	low-specificity L-threonine aldolase
SEN_RS04355	CDS	1719	COO54_10440	CDS	1719	CO195_09765	CDS	1719	SPA_RS09365	CDS	1719	SEEPA511_RS09180	CDS	1719	T_RS10175	CDS	1719	pyruvate oxidase
SEN_RS04360	CDS	972	COO54_10435	CDS	969	CO195_09760	CDS	969	SPA_RS09360	CDS	972	SEEPA511_RS09185	CDS	972	T_RS10170	CDS	972	NADH oxidoreductase
SEN_RS04365	CDS	1653	COO54_10430	CDS	1653	CO195_09755	CDS	1653	SPA_RS09355	CDS	1653	SEEPA511_RS09190	CDS	1653	T_RS10165	CDS	1653	hydroxylamine reductase
SEN_RS04370	CDS	900	COO54_10425	CDS	900	CO195_09750	CDS	900	SPA_RS09350	CDS	900	SEEPA511_RS09195	CDS	900	T_RS10160	CDS	900	DUF340 domain-containing protein
SEN_RS23005	CDS	189	COO54_10420	3end48;i47;	188	CO195_09745	CDS	189	SPA_RS23460	CDS	189	SEEPA511_RS09200	CDS	189	T_RS24330	3end48;i47;	188	hypothetical protein
SEN_RS04375	CDS	1659	COO54_10415	CDS	1659	CO195_09740	CDS	1659	SPA_RS09345	CDS	1659	SEEPA511_RS09205	CDS	1659	T_RS10155	CDS	1659	ATP-dependent endonuclease
SEN_RS04380	CDS	969	COO54_10410	CDS	969	CO195_09735	CDS	969	SPA_RS09340	CDS	969	SEEPA511_RS09210	CDS	969	T_RS10150	CDS	969	DUF535 domain-containing protein
SEN_RS04385	CDS	1119	COO54_10405	CDS	1119	CO195_09730	CDS	1119	SPA_RS09335	CDS	1119	SEEPA511_RS09215	CDS	1119	T_RS10145	CDS	1119	macrolide transporter subunit MacA
SEN_RS04390	CDS	1947	COO54_10400	CDS	1947	CO195_09725	CDS	1947	SPA_RS09330	CDS	1947	SEEPA511_RS09220	CDS	1947	T_RS10140	CDS	1947	macrolide ABC transporter ATP-binding protein/permease MacB
SEN_RS23010	CDS	195	NA	NA	NA	CO195_09720	CDS	195	SPA_RS23455	CDS	195	SEEPA511_RS09225	CDS	195	T_RS24325	CDS	195	hypothetical protein
SEN_RS04395	CDS	222	COO54_10395	CDS	222	CO195_09715	CDS	222	SPA_RS09325	CDS	222	SEEPA511_RS09230	CDS	222	T_RS10135	CDS	222	cold-shock protein
SEN_RS04400	CDS	321	COO54_10390	CDS	321	CO195_09710	CDS	321	SPA_RS09320	CDS	321	SEEPA511_RS09235	CDS	321	T_RS10130	CDS	321	ATP-dependent Clp protease adaptor ClpS
SEN_RS04405	CDS	2277	COO54_10385	CDS	2277	CO195_09705	CDS	2277	SPA_RS09315	CDS	2277	SEEPA511_RS09240	CDS	2277	T_RS10125	CDS	2277	ATP-dependent Clp protease ATP-binding subunit ClpA
SEN_RS04410	CDS	198	NA	NA	NA	CO195_09690	CDS	198	SPA_RS09300	CDS	198	SEEPA511_RS09260	CDS	198	T_RS10120	CDS	198	hypothetical protein
SEN_RS04415	CDS	378	NA	NA	NA	CO195_09685	CDS	378	SPA_RS09295	CDS	378	SEEPA511_RS09265	CDS	378	T_RS10115	CDS	378	integrase
SEN_RS04420	pseudo	208	NA	NA	NA	CO195_09680	CDS	213	SPA_RS09290	CDS	213	SEEPA511_RS09270	CDS	213	NA	NA	NA	-
SEN_RS04425	tRNA	88	NA	NA	NA	NA	NA	NA	NA	NA	NA	NA	NA	NA	NA	NA	NA	tRNA-Ser
SEN_RS04430	CDS	678	COO54_10370	CDS	678	CO195_09670	CDS	678	SPA_RS09280	CDS	678	SEEPA511_RS09280	CDS	678	T_RS10100	CDS	678	hydrolase
SEN_RS04435	CDS	861	COO54_10365	CDS	861	CO195_09665	CDS	861	SPA_RS09275	CDS	861	SEEPA511_RS09285	CDS	861	T_RS10095	CDS	861	pirin family protein
SEN_RS04440	CDS	912	COO54_10360	CDS	912	CO195_09660	CDS	912	SPA_RS09270	CDS	912	SEEPA511_RS09290	CDS	912	T_RS10090	CDS	912	LysR family transcriptional regulator
SEN_RS04445	CDS	219	COO54_10355	CDS	219	CO195_09655	CDS	219	SPA_RS09265	CDS	219	SEEPA511_RS09295	CDS	219	T_RS10085	CDS	219	translation initiation factor IF-1
SEN_RS04450	CDS	384	COO54_10350	CDS	384	CO195_09650	CDS	384	SPA_RS09260	CDS	384	SEEPA511_RS09300	CDS	384	T_RS10080	CDS	384	membrane protein
SEN_RS04455	CDS	705	COO54_10345	CDS	705	CO195_09645	CDS	705	SPA_RS09255	CDS	705	SEEPA511_RS09305	CDS	705	T_RS10075	CDS	705	leucyl/phenylalanyl-tRNA--protein transferase
SEN_RS04460	CDS	1722	COO54_10340	CDS	1722	CO195_09640	CDS	1722	SPA_RS09250	CDS	1722	SEEPA511_RS09310	CDS	1722	T_RS10070	CDS	1722	cysteine/glutathione ABC transporter ATP-binding protein/permease CydC
SEN_RS04465	CDS	1767	COO54_10335	CDS	1767	CO195_09635	CDS	1767	SPA_RS09245	CDS	1767	SEEPA511_RS09315	CDS	1767	T_RS10065	CDS	1767	thiol reductant ABC exporter subunit CydD
SEN_RS04470	CDS	969	COO54_10330	CDS	969	CO195_09630	CDS	969	SPA_RS09240	CDS	969	SEEPA511_RS09320	CDS	969	T_RS10060	CDS	969	thioredoxin-disulfide reductase
SEN_RS23015	CDS	276	COO54_10325	CDS	276	CO195_09625	CDS	276	SPA_RS23445	CDS	276	SEEPA511_RS09325	CDS	276	T_RS24320	CDS	276	hypothetical protein
SEN_RS04475	CDS	495	COO54_10320	CDS	495	CO195_09620	CDS	495	SPA_RS09235	CDS	495	SEEPA511_RS09330	CDS	495	T_RS10055	CDS	495	leucine-responsive regulatory protein
SEN_RS04480	CDS	4122	COO54_10315	CDS	4077	CO195_09615	CDS	4065	SPA_RS09230	CDS	4101	SEEPA511_RS09335	CDS	4101	T_RS10050	CDS	4032	DNA translocase FtsK
SEN_RS04485	CDS	615	COO54_10310	CDS	612	CO195_09610	CDS	612	SPA_RS09225	CDS	615	SEEPA511_RS09340	CDS	615	T_RS10045	CDS	615	outer membrane lipoprotein carrier protein LolA
SEN_RS04490	CDS	1344	COO54_10305	CDS	1344	CO195_09605	CDS	1344	SPA_RS09220	CDS	1344	SEEPA511_RS09345	CDS	1344	T_RS10040	CDS	1344	replication-associated recombination protein A
SEN_RS23020	CDS	219	NA	NA	NA	NA	NA	NA	NA	NA	NA	NA	NA	NA	NA	NA	NA	hypothetical protein
SEN_RS04495	CDS	1293	COO54_10300	CDS	1293	CO195_09600	CDS	1293	SPA_RS09215	CDS	1293	SEEPA511_RS09350	CDS	1293	T_RS10035	CDS	1293	serine--tRNA ligase
SEN_RS04500	CDS	2445	COO54_10295	CDS	2445	CO195_09595	CDS	2445	SPA_RS09210	CDS	2445	SEEPA511_RS09355	CDS	2445	T_RS10030	CDS	2445	dimethylsulfoxide reductase subunit A
SEN_RS04505	CDS	618	COO54_10290	CDS	618	CO195_09590	CDS	618	SPA_RS09205	CDS	618	SEEPA511_RS12210	CDS	618	T_RS10025	CDS	618	dimethylsulfoxide reductase, chain B
SEN_RS04510	CDS	864	COO54_10285	CDS	864	CO195_09585	CDS	864	SPA_RS09200	CDS	834	SEEPA511_RS09365	CDS	864	T_RS10020	CDS	864	dimethyl sulfoxide reductase anchor subunit
SEN_RS04520	CDS	1149	COO54_10280	CDS	1149	CO195_09580	CDS	1149	SPA_RS09190	CDS	1149	SEEPA511_RS09370	CDS	1149	T_RS10010	CDS	1149	MFS transporter
SEN_RS04525	CDS	1422	COO54_10275	CDS	1422	CO195_09575	CDS	1422	SPA_RS09185	CDS	1422	SEEPA511_RS09375	CDS	1422	T_RS10005	CDS	1422	amino acid permease
SEN_RS04530	CDS	798	NA	NA	NA	NA	NA	NA	SPA_RS09180	CDS	798	SEEPA511_RS09380	CDS	798	T_RS10000	CDS	798	pyruvate formate lyase 1-activating protein
SEN_RS24225	CDS	327	NA	NA	NA	CO195_09565	CDS	327	SPA_RS24415	CDS	327	SEEPA511_RS23395	CDS	327	T_RS09995	CDS	198	hypothetical protein
SEN_RS04540	CDS	960	COO54_10265	CDS	960	CO195_09560	i50;	959	SPA_RS09170	CDS	729	SEEPA511_RS09390	CDS	729	T_RS09990	CDS	807	SPI-2 type III secretion system effector SopD2
SEN_RS04545	CDS	2283	COO54_10260	CDS	2283	CO195_09555	CDS	2283	SPA_RS09165	CDS	2283	SEEPA511_RS09395	CDS	2283	T_RS09985	CDS	2283	formate acetyltransferase
SEN_RS04550	CDS	858	COO54_10255	CDS	858	CO195_09550	CDS	858	SPA_RS09160	CDS	858	SEEPA511_RS09400	CDS	858	T_RS09980	CDS	858	formate transporter FocA
SEN_RS04555	CDS	1761	COO54_10250	CDS	1761	CO195_09545	CDS	1761	SPA_RS09155	CDS	1761	SEEPA511_RS09405	CDS	1761	T_RS09975	CDS	1761	30S ribosomal protein S12 methylthiotransferase accessory protein YcaO
SEN_RS04560	CDS	693	COO54_10245	CDS	693	CO195_09540	CDS	693	SPA_RS09150	CDS	693	SEEPA511_RS09410	CDS	693	T_RS09970	CDS	693	DUF421 domain-containing protein
SEN_RS04565	CDS	1089	COO54_10240	CDS	1089	CO195_09535	CDS	1089	SPA_RS09145	CDS	1089	SEEPA511_RS09415	CDS	1089	T_RS09965	CDS	1089	3-phosphoserine/phosphohydroxythreonine aminotransferase
SEN_RS04570	CDS	1284	COO54_10235	CDS	1284	CO195_09530	CDS	1284	SPA_RS09140	CDS	1284	SEEPA511_RS09420	CDS	1284	T_RS09960	CDS	1284	3-phosphoshikimate 1-carboxyvinyltransferase
SEN_RS04575	CDS	762	COO54_10230	CDS	762	CO195_09525	CDS	762	SPA_RS09135	CDS	762	SEEPA511_RS09425	CDS	762	T_RS09955	CDS	762	metalloprotease
SEN_RS04580	CDS	684	COO54_10225	CDS	684	CO195_09520	CDS	684	SPA_RS09130	CDS	684	SEEPA511_RS09430	CDS	684	T_RS09950	CDS	684	cytidylate kinase
SEN_RS04585	CDS	1674	COO54_10220	CDS	1674	CO195_09515	CDS	1674	SPA_RS09125	CDS	1674	SEEPA511_RS09435	CDS	1674	T_RS09945	CDS	1674	30S ribosomal protein S1
SEN_RS04590	CDS	285	COO54_10215	CDS	285	CO195_09510	CDS	285	SPA_RS09120	CDS	285	SEEPA511_RS09440	CDS	285	T_RS09940	CDS	285	integration host factor subunit beta
SEN_RS04595	CDS	2265	COO54_10210	CDS	2265	CO195_09505	3end744;st444;st461;	2235	SPA_RS09115	3end744;st444;st461;	2235	SEEPA511_RS09445	3end744;st444;st461;	2235	T_RS09935	CDS	2265	ComEC family protein
SEN_RS04600	CDS	1749	COO54_10205	CDS	1749	CO195_09500	CDS	1749	SPA_RS09110	CDS	1749	SEEPA511_RS09450	CDS	1749	T_RS09930	CDS	1749	lipid A export ATP-binding/permease MsbA
SEN_RS04605	CDS	978	COO54_10200	CDS	978	CO195_09495	CDS	978	SPA_RS09105	CDS	978	SEEPA511_RS09455	CDS	978	T_RS09925	CDS	978	tetraacyldisaccharide 4'-kinase
SEN_RS04610	CDS	1233	COO54_10195	CDS	1233	CO195_09490	CDS	1233	SPA_RS09100	CDS	1233	SEEPA511_RS09460	CDS	1233	T_RS09920	st241;	1233	winged helix-turn-helix domain-containing protein
SEN_RS04615	CDS	183	COO54_10190	CDS	183	CO195_09485	CDS	183	SPA_RS09095	CDS	183	SEEPA511_RS09465	CDS	183	T_RS09915	CDS	183	hypothetical protein
SEN_RS04620	CDS	747	COO54_10185	CDS	747	CO195_09480	CDS	747	SPA_RS09090	CDS	747	SEEPA511_RS09470	CDS	747	T_RS09910	CDS	747	3-deoxy-manno-octulosonate cytidylyltransferase
SEN_RS04625	CDS	894	COO54_10180	CDS	894	CO195_09475	CDS	894	SPA_RS09085	CDS	894	SEEPA511_RS09475	CDS	894	T_RS09905	CDS	894	hypothetical protein
SEN_RS04630	CDS	777	COO54_10175	CDS	777	CO195_09470	CDS	777	SPA_RS09080	CDS	777	SEEPA511_RS09480	CDS	777	T_RS09900	CDS	777	envelope biogenesis factor ElyC
SEN_RS04635	CDS	804	COO54_10170	CDS	804	CO195_09465	CDS	804	SPA_RS09075	CDS	804	SEEPA511_RS09485	CDS	804	T_RS09895	CDS	804	tRNA uridine 5-oxyacetic acid(34) methyltransferase CmoM
SEN_RS04640	CDS	1323	COO54_10165	CDS	1323	CO195_09460	CDS	1323	SPA_RS09070	CDS	1323	SEEPA511_RS09490	CDS	1323	T_RS09890	CDS	1323	chromosome partition protein MukF
SEN_RS04645	CDS	705	COO54_10160	CDS	705	CO195_09455	CDS	705	SPA_RS09065	CDS	705	SEEPA511_RS09495	CDS	705	T_RS09885	CDS	705	chromosome partition protein MukE
SEN_RS04650	CDS	4467	COO54_10155	CDS	4467	CO195_09450	CDS	4467	SPA_RS09060	CDS	4467	SEEPA511_RS09500	CDS	4467	T_RS09880	CDS	4467	chromosome partition protein MukB
SEN_RS04655	CDS	1851	COO54_10150	CDS	1848	CO195_09445	CDS	1848	SPA_RS09055	CDS	1848	SEEPA511_RS09505	CDS	1848	T_RS09875	CDS	1848	L,D-transpeptidase
SEN_RS23025	pseudo	215	COO54_10145	pseudo	216	CO195_09440	pseudo	215	SPA_RS23440	pseudo	215	SEEPA511_RS09510	pseudo	215	T_RS24315	pseudo	215	-
SEN_RS04660	CDS	549	COO54_10140	CDS	549	CO195_09435	CDS	549	SPA_RS09050	CDS	549	SEEPA511_RS09515	CDS	549	T_RS09870	CDS	549	DUF882 domain-containing protein
SEN_RS04665	CDS	648	COO54_10135	CDS	648	CO195_09430	CDS	648	SPA_RS09045	CDS	648	SEEPA511_RS09520	CDS	648	T_RS09865	CDS	648	MBL fold hydrolase
SEN_RS04670	CDS	1191	COO54_10130	CDS	1191	CO195_09425	CDS	1191	SPA_RS09040	CDS	1191	SEEPA511_RS09525	CDS	1191	T_RS09860	CDS	1191	aspartate aminotransferase
SEN_RS04675	CDS	1092	COO54_10125	CDS	1092	CO195_09420	CDS	1092	SPA_RS09035	CDS	1092	SEEPA511_RS09530	CDS	1092	T_RS09855	CDS	1092	phosphoporin PhoE
SEN_RS04680	CDS	1401	COO54_10120	CDS	1401	CO195_09415	CDS	1401	SPA_RS09030	CDS	1401	SEEPA511_RS09535	CDS	1401	T_RS09850	CDS	1401	asparagine--tRNA ligase
SEN_RS04685	CDS	462	NA	NA	NA	CO195_09410	CDS	462	SPA_RS09025	CDS	462	SEEPA511_RS09540	CDS	462	T_RS09845	CDS	462	Lrp/AsnC family transcriptional regulator
SEN_RS23030	pseudo	235	NA	NA	NA	CO195_09405	pseudo	235	SPA_RS23435	pseudo	235	SEEPA511_RS09545	pseudo	235	T_RS24310	pseudo	235	-
SEN_RS04690	CDS	1215	NA	NA	NA	CO195_09400	CDS	1215	SPA_RS09020	CDS	1215	SEEPA511_RS09550	CDS	1215	T_RS09840	i237;	1216	diaminopropionate ammonia-lyase
SEN_RS04695	CDS	1437	NA	NA	NA	CO195_09395	CDS	1437	SPA_RS09015	CDS	1437	SEEPA511_RS09555	CDS	1437	T_RS09835	CDS	1434	sodium:alanine symporter family protein
SEN_RS04700	CDS	1203	COO54_10115	CDS	1203	CO195_09390	CDS	1203	SPA_RS09010	CDS	1203	SEEPA511_RS09560	CDS	1203	T_RS09830	CDS	1203	nicotinate phosphoribosyltransferase
SEN_RS04705	CDS	411	NA	NA	NA	NA	NA	NA	NA	NA	NA	SEEPA511_RS09565	CDS	1341	T_RS09825	CDS	1341	enterohemolysin
SEN_RS04710	CDS	630	NA	NA	NA	NA	NA	NA	NA	NA	NA	NA	NA	NA	NA	NA	NA	hypothetical protein
SEN_RS04715	CDS	627	NA	NA	NA	NA	NA	NA	NA	NA	NA	NA	NA	NA	NA	NA	NA	hypothetical protein
SEN_RS04720	CDS	1710	NA	NA	NA	CO195_13215	CDS	1854	NA	NA	NA	NA	NA	NA	NA	NA	NA	tail protein
SEN_RS04725	CDS	582	NA	NA	NA	CO195_13210	CDS	576	NA	NA	NA	NA	NA	NA	NA	NA	NA	tail fiber assembly protein
SEN_RS23035	CDS	249	NA	NA	NA	CO195_13205	CDS	249	NA	NA	NA	NA	NA	NA	NA	NA	NA	phage tail protein
SEN_RS24230	pseudo	87	NA	NA	NA	NA	NA	NA	NA	NA	NA	NA	NA	NA	NA	NA	NA	-
SEN_RS04735	CDS	969	NA	NA	NA	NA	NA	NA	NA	NA	NA	NA	NA	NA	NA	NA	NA	SPI-2 type III secretion system effector SseI
SEN_RS24235	pseudo	419	NA	NA	NA	NA	NA	NA	NA	NA	NA	NA	NA	NA	NA	NA	NA	-
SEN_RS04745	CDS	627	COO54_08940	CDS	672	NA	NA	NA	NA	NA	NA	NA	NA	NA	NA	NA	NA	SOS response-associated peptidase
SEN_RS23040	pseudo	307	COO54_03235	pseudo	81	CO195_03205	pseudo	81	SPA_RS23025	pseudo	90	NA	NA	NA	NA	NA	NA	-
SEN_RS04755	CDS	687	NA	NA	NA	NA	NA	NA	NA	NA	NA	NA	NA	NA	NA	NA	NA	hypothetical protein
SEN_RS04760	CDS	192	NA	NA	NA	NA	NA	NA	NA	NA	NA	SEEPA511_RS09905	CDS	240	T_RS09500	CDS	279	DNA-damage-inducible protein I
SEN_RS04765	CDS	2613	COO54_10110	CDS	2613	CO195_09385	CDS	2613	SPA_RS09005	CDS	2613	SEEPA511_RS09910	CDS	2613	T_RS09495	CDS	2613	aminopeptidase N
SEN_RS04770	CDS	1011	COO54_10105	CDS	1011	CO195_09380	CDS	1011	SPA_RS09000	CDS	1011	SEEPA511_RS09915	CDS	1011	T_RS09490	CDS	1011	dihydroorotate dehydrogenase (quinone)
SEN_RS04775	CDS	543	COO54_10100	CDS	543	CO195_09375	CDS	543	SPA_RS08995	CDS	543	SEEPA511_RS09920	CDS	543	T_RS09485	CDS	543	cell division protein ZapC
SEN_RS04780	CDS	1110	COO54_10095	CDS	1110	CO195_09370	CDS	1110	SPA_RS08990	CDS	1110	SEEPA511_RS09925	CDS	1110	T_RS09480	CDS	1110	hypothetical protein
SEN_RS04785	CDS	2109	COO54_10090	CDS	2109	CO195_09365	CDS	2109	SPA_RS08985	CDS	2109	SEEPA511_RS09930	CDS	2109	T_RS09475	CDS	2109	ribosomal RNA large subunit methyltransferase K/L
SEN_RS04790	CDS	1908	COO54_10085	CDS	1908	CO195_09360	CDS	1908	SPA_RS08980	CDS	1908	SEEPA511_RS09935	CDS	1908	T_RS09470	CDS	1908	ABC transporter ATP-binding protein
SEN_RS04795	CDS	1254	COO54_10080	CDS	1254	CO195_09355	CDS	1254	SPA_RS08975	CDS	1254	SEEPA511_RS09940	CDS	1254	T_RS09465	CDS	1254	paraquat-inducible protein A
SEN_RS04800	CDS	1641	COO54_10075	CDS	1641	CO195_09350	CDS	1641	SPA_RS08970	CDS	1641	SEEPA511_RS09945	CDS	1641	T_RS09460	CDS	1641	paraquat-inducible protein B
SEN_RS04805	CDS	564	COO54_10070	CDS	564	CO195_09345	CDS	564	SPA_RS08965	CDS	564	SEEPA511_RS09950	CDS	564	T_RS09455	CDS	564	hypothetical protein
SEN_RS04810	CDS	168	COO54_10065	CDS	168	CO195_09340	CDS	168	SPA_RS08960	CDS	168	SEEPA511_RS09955	CDS	168	T_RS09450	CDS	168	ribosome modulation factor
SEN_RS04815	CDS	519	COO54_10060	CDS	519	CO195_09335	CDS	519	SPA_RS08955	CDS	519	SEEPA511_RS09960	CDS	519	T_RS09445	CDS	519	beta-hydroxydecanoyl-ACP dehydratase
SEN_RS04820	CDS	1761	COO54_10055	CDS	1761	CO195_09330	CDS	1761	SPA_RS08950	CDS	1761	SEEPA511_RS09965	CDS	1761	T_RS09440	CDS	1761	Lon protease
SEN_RS04825	CDS	453	COO54_10050	CDS	453	CO195_09325	CDS	453	SPA_RS08945	CDS	453	SEEPA511_RS09970	CDS	453	T_RS09435	CDS	453	macrodomain Ter protein
SEN_RS04830	CDS	1053	COO54_10045	CDS	1053	CO195_09320	CDS	1053	SPA_RS08940	CDS	1053	SEEPA511_RS09975	CDS	1053	T_RS09430	CDS	1053	outer membrane protein A
SEN_RS04835	CDS	510	COO54_10040	CDS	510	CO195_09315	CDS	510	SPA_RS08935	CDS	510	SEEPA511_RS09980	CDS	510	T_RS09425	CDS	510	cell division inhibitor SulA
SEN_RS04840	CDS	606	COO54_10035	CDS	606	CO195_09310	CDS	606	SPA_RS08930	CDS	606	SEEPA511_RS09985	CDS	606	T_RS09420	CDS	606	DNA transformation protein
SEN_RS04845	CDS	2154	COO54_10030	CDS	2154	CO195_09305	CDS	2154	SPA_RS08925	CDS	2154	SEEPA511_RS09990	CDS	2154	T_RS09415	CDS	2154	TIGR01666 family membrane protein
SEN_RS04850	CDS	447	COO54_10025	CDS	447	CO195_09300	CDS	447	SPA_RS08920	CDS	447	SEEPA511_RS09995	CDS	447	T_RS09410	CDS	447	YccF domain-containing protein
SEN_RS04855	CDS	2055	COO54_10020	CDS	2055	CO195_09295	CDS	2055	SPA_RS08915	CDS	2055	SEEPA511_RS10000	CDS	2055	T_RS09405	CDS	2055	DNA helicase IV
SEN_RS04860	CDS	459	COO54_10015	CDS	459	CO195_09290	CDS	459	SPA_RS08910	CDS	459	SEEPA511_RS10005	CDS	459	T_RS09400	CDS	459	methylglyoxal synthase
SEN_RS04865	CDS	663	COO54_10010	CDS	663	CO195_09285	CDS	663	SPA_RS08905	CDS	663	SEEPA511_RS10010	CDS	663	T_RS09395	CDS	663	hypothetical protein
SEN_RS04870	CDS	417	COO54_10005	CDS	417	CO195_09280	CDS	417	SPA_RS08900	CDS	417	SEEPA511_RS10015	CDS	417	T_RS09390	CDS	417	CoA-binding protein
SEN_RS04875	CDS	318	COO54_10000	CDS	318	CO195_09275	CDS	318	SPA_RS08895	CDS	318	SEEPA511_RS10020	CDS	318	T_RS09385	CDS	318	heat-shock protein HspQ
SEN_RS04880	CDS	1212	COO54_09995	CDS	1212	CO195_09270	CDS	1212	SPA_RS08890	CDS	1212	SEEPA511_RS10025	CDS	1212	T_RS09380	CDS	1212	ribosomal RNA large subunit methyltransferase I
SEN_RS04885	CDS	549	COO54_09990	CDS	549	CO195_09265	i81;	548	SPA_RS08885	i81;	548	SEEPA511_RS10030	i81;	548	T_RS09375	i107;	548	YbhB/YbcL family Raf kinase inhibitor-like protein
SEN_RS04890	CDS	780	COO54_09985	CDS	780	CO195_09260	i51;	769	SPA_RS08880	CDS	780	SEEPA511_RS10035	CDS	780	T_RS09370	CDS	255	AraC family transcriptional regulator
SEN_RS04895	CDS	282	COO54_09980	CDS	282	CO195_09255	CDS	282	SPA_RS08875	CDS	282	SEEPA511_RS10040	CDS	282	T_RS09355	CDS	282	acylphosphatase
SEN_RS04900	CDS	330	COO54_09975	CDS	330	CO195_09250	CDS	330	SPA_RS08870	CDS	330	SEEPA511_RS10045	CDS	330	T_RS09350	CDS	330	sulfurtransferase TusE
SEN_RS04905	CDS	660	COO54_09970	CDS	660	CO195_09245	CDS	660	SPA_RS08865	CDS	660	SEEPA511_RS10050	CDS	660	T_RS09345	CDS	660	BAX inhibitor protein
SEN_RS04910	tRNA	88	COO54_09965	tRNA	88	CO195_09240	tRNA	88	SPA_RS08860	tRNA	88	SEEPA511_RS10055	tRNA	88	T_RS09340	tRNA	88	tRNA-Ser
SEN_RS04915	CDS	681	COO54_09960	CDS	522	CO195_09235	CDS	681	SPA_RS08855	CDS	681	SEEPA511_RS10060	CDS	681	T_RS09330	CDS	681	type III secretion system effector protease PipA
SEN_RS04920	CDS	876	COO54_09955	CDS	876	CO195_09230	CDS	876	SPA_RS08850	CDS	876	SEEPA511_RS10065	CDS	876	T_RS09325	CDS	876	SPI-2 type III secretion system effector PipB
SEN_RS04930	CDS	321	COO54_09950	5end37;3end59;i36;	137	CO195_09225	CDS	321	SPA_RS08840	CDS	321	SEEPA511_RS10905	CDS	273	T_RS09315	CDS	321	hypothetical protein
SEN_RS04935	CDS	342	COO54_09945	CDS	342	CO195_09220	CDS	342	SPA_RS08835	CDS	342	SEEPA511_RS10075	CDS	342	T_RS09310	CDS	342	type III secretion system chaperone SigE
SEN_RS04940	CDS	1686	COO54_09940	CDS	1686	CO195_09215	CDS	1686	SPA_RS08830	CDS	1686	SEEPA511_RS10080	CDS	1686	T_RS09305	CDS	1686	SPI-1 type III secretion system effector inositol phosphate phosphatase SopB
SEN_RS04945	CDS	171	COO54_09935	CDS	171	CO195_09210	CDS	171	SPA_RS08825	CDS	171	SEEPA511_RS10085	CDS	171	T_RS09300	CDS	171	DUF3950 domain-containing protein
SEN_RS04950	CDS	111	COO54_09930	CDS	102	CO195_09205	CDS	111	SPA_RS08820	CDS	111	SEEPA511_RS23405	CDS	111	T_RS09295	CDS	111	hypothetical protein
SEN_RS04955	CDS	1470	COO54_09925	CDS	1470	CO195_09200	st73;	1470	SPA_RS08815	st73;	1470	SEEPA511_RS10095	st73;	1470	T_RS09290	CDS	1470	dipeptidase
SEN_RS04960	CDS	1365	COO54_09920	CDS	1365	CO195_09195	CDS	1365	SPA_RS08810	CDS	1365	SEEPA511_RS10100	CDS	1365	T_RS09285	CDS	1365	two-component sensor histidine kinase
SEN_RS04965	CDS	747	COO54_09915	CDS	747	CO195_09190	CDS	747	SPA_RS08805	CDS	747	SEEPA511_RS10105	CDS	747	T_RS09280	CDS	747	DNA-binding response regulator
SEN_RS04970	CDS	411	COO54_09910	CDS	411	CO195_09185	CDS	411	SPA_RS08800	CDS	411	SEEPA511_RS10110	CDS	411	T_RS09275	CDS	411	5-hydroxyisourate hydrolase
SEN_RS23045	CDS	183	COO54_09905	CDS	183	CO195_09180	CDS	183	SPA_RS23430	CDS	183	SEEPA511_RS10115	CDS	183	T_RS24270	CDS	183	hypothetical protein
SEN_RS04975	CDS	513	COO54_09900	CDS	513	CO195_09175	CDS	513	SPA_RS08795	CDS	513	SEEPA511_RS10120	CDS	513	T_RS09270	CDS	513	4-hydroxyphenylacetate 3-monooxygenase reductase component
SEN_RS04980	CDS	1563	COO54_09895	CDS	1563	CO195_09170	i202;	1562	SPA_RS08790	CDS	1563	SEEPA511_RS10125	CDS	1563	T_RS09265	CDS	1362	4-hydroxyphenylacetate 3-monooxygenase, oxygenase component
SEN_RS04985	CDS	441	COO54_09890	CDS	441	CO195_09165	CDS	441	SPA_RS08785	CDS	441	SEEPA511_RS10130	CDS	441	T_RS09260	CDS	441	homoprotocatechuate degradation operon regulator HpaR
SEN_RS04990	CDS	1290	COO54_09885	CDS	1290	CO195_09160	CDS	1290	SPA_RS08780	i141;	1289	SEEPA511_RS10135	i141;	1289	T_RS09255	CDS	1290	2-hydroxyhepta-2,4-diene-1,7-dioate isomerase
SEN_RS04995	CDS	1467	COO54_09880	CDS	1467	CO195_09155	CDS	1467	SPA_RS08775	CDS	1467	SEEPA511_RS10140	CDS	1467	T_RS09250	i97;	1466	5-carboxymethyl-2-hydroxymuconate semialdehyde dehydrogenase
SEN_RS05000	CDS	852	COO54_09875	CDS	852	CO195_09150	CDS	852	SPA_RS08770	CDS	852	SEEPA511_RS10145	CDS	852	T_RS09245	CDS	852	3,4-dihydroxyphenylacetate 2,3-dioxygenase
SEN_RS05005	CDS	381	COO54_09870	CDS	381	CO195_09145	CDS	381	SPA_RS08765	CDS	381	SEEPA511_RS10150	CDS	381	T_RS09240	CDS	381	5-carboxymethyl-2-hydroxymuconate isomerase
SEN_RS05010	CDS	804	COO54_09865	CDS	804	CO195_09140	CDS	804	SPA_RS08760	CDS	804	SEEPA511_RS10155	CDS	804	T_RS09235	CDS	804	2-oxo-hepta-3-ene-1,7-dioic acid hydratase
SEN_RS05015	CDS	792	COO54_09860	CDS	792	CO195_09135	CDS	792	SPA_RS08755	CDS	792	SEEPA511_RS10160	CDS	792	T_RS09230	CDS	792	4-hydroxy-2-oxo-heptane-1,7-dioate aldolase
SEN_RS05020	CDS	1377	COO54_09855	CDS	1377	CO195_09130	CDS	1377	SPA_RS08750	CDS	1377	SEEPA511_RS10165	CDS	1377	T_RS09225	CDS	1377	4-hydroxyphenylacetate permease
SEN_RS05025	CDS	897	COO54_09850	CDS	897	CO195_09125	CDS	897	SPA_RS08745	CDS	897	SEEPA511_RS10175	CDS	252	T_RS09220	CDS	897	4-hydroxyphenylacetate catabolism regulatory protein HpaA
SEN_RS05030	CDS	939	COO54_09845	CDS	939	CO195_09120	CDS	939	SPA_RS08740	CDS	939	SEEPA511_RS10180	CDS	939	T_RS09215	CDS	939	MBL fold metallo-hydrolase
SEN_RS05035	CDS	363	COO54_09840	CDS	363	CO195_09115	CDS	363	SPA_RS08735	CDS	363	SEEPA511_RS10185	CDS	363	T_RS09210	CDS	363	anti-adapter protein IraM
SEN_RS24240	CDS	156	COO54_09835	CDS	156	CO195_09110	CDS	156	SPA_RS24405	CDS	156	SEEPA511_RS10190	CDS	156	T_RS25455	CDS	156	hypothetical protein
SEN_RS05040	CDS	306	COO54_09830	CDS	306	CO195_09105	CDS	306	SPA_RS08730	CDS	306	SEEPA511_RS10195	CDS	306	T_RS09205	CDS	306	chaperone modulatory protein CbpM
SEN_RS05045	CDS	921	COO54_09825	CDS	921	CO195_09100	CDS	921	SPA_RS08725	CDS	921	SEEPA511_RS10200	CDS	921	T_RS09200	CDS	921	curved DNA-binding protein
SEN_RS23050	CDS	195	COO54_09820	CDS	195	CO195_09095	CDS	195	SPA_RS23425	CDS	195	SEEPA511_RS10205	CDS	195	T_RS24265	CDS	195	hypothetical protein
SEN_RS05050	CDS	363	COO54_09815	CDS	363	CO195_09090	CDS	363	SPA_RS08720	CDS	363	SEEPA511_RS10210	CDS	363	T_RS09195	CDS	363	copper resistance protein
SEN_RS05055	CDS	1887	COO54_09810	CDS	1887	CO195_09085	CDS	1887	SPA_RS08715	3end87;	262	SEEPA511_RS10220	CDS	1638	T_RS09190	CDS	1887	protein-disulfide reductase
SEN_RS05060	CDS	624	COO54_09805	CDS	624	CO195_09080	CDS	624	SPA_RS08705	CDS	624	SEEPA511_RS10225	CDS	624	T_RS09185	CDS	624	DSBA oxidoreductase
SEN_RS05065	CDS	507	COO54_09800	CDS	507	CO195_09075	CDS	507	SPA_RS08700	CDS	507	SEEPA511_RS10230	CDS	507	T_RS09180	CDS	507	protein disulfide oxidoreductase
SEN_RS24245	CDS	417	NA	NA	NA	NA	NA	NA	NA	NA	NA	NA	NA	NA	NA	NA	NA	histidine-type phosphatase
SEN_RS05070	CDS	819	NA	NA	NA	NA	NA	NA	NA	NA	NA	SEEPA511_RS10235	CDS	1242	NA	NA	NA	bifunctional glucose-1-phosphatase/inositol phosphatase
SEN_RS05075	CDS	228	COO54_09790	CDS	228	CO195_09065	CDS	228	SPA_RS08690	CDS	228	SEEPA511_RS10240	CDS	228	T_RS09170	CDS	228	hypothetical protein
SEN_RS05080	CDS	597	COO54_09785	CDS	597	CO195_09060	CDS	597	SPA_RS08685	CDS	597	SEEPA511_RS10245	CDS	597	T_RS09165	CDS	597	NAD(P)H dehydrogenase (quinone)
SEN_RS23055	CDS	225	NA	NA	NA	NA	NA	NA	NA	NA	NA	NA	NA	NA	NA	NA	NA	hypothetical protein
SEN_RS05085	CDS	168	COO54_09780	CDS	168	CO195_09055	CDS	168	SPA_RS08680	CDS	168	SEEPA511_RS10250	CDS	168	T_RS09160	CDS	168	hypothetical protein
SEN_RS05090	CDS	639	COO54_09775	CDS	639	CO195_09050	CDS	639	SPA_RS08675	CDS	639	SEEPA511_RS10255	CDS	639	T_RS09155	CDS	639	transcriptional regulator
SEN_RS05095	CDS	396	COO54_09770	CDS	396	CO195_09045	CDS	396	SPA_RS08670	CDS	396	SEEPA511_RS10260	CDS	396	T_RS09150	CDS	396	DUF1311 domain-containing protein
SEN_RS05100	CDS	3981	COO54_09765	CDS	3963	CO195_09040	CDS	3960	SPA_RS08665	CDS	3963	SEEPA511_RS10265	CDS	3963	T_RS09145	CDS	3963	trifunctional transcriptional regulator/proline dehydrogenase/L-glutamate gamma-semialdehyde dehydrogenase
SEN_RS23060	CDS	249	COO54_09760	CDS	249	CO195_09035	CDS	249	SPA_RS23420	CDS	249	SEEPA511_RS10270	CDS	249	T_RS24260	CDS	249	hypothetical protein
SEN_RS05105	CDS	1509	COO54_09755	CDS	1509	CO195_09030	CDS	1509	SPA_RS08660	CDS	1509	SEEPA511_RS10275	CDS	1509	T_RS09140	CDS	1509	sodium:proline symporter
SEN_RS05110	CDS	297	COO54_09750	CDS	297	CO195_09025	CDS	297	SPA_RS08655	CDS	297	SEEPA511_RS10280	CDS	297	T_RS09135	CDS	297	hypothetical protein
SEN_RS05115	CDS	855	COO54_09745	CDS	855	CO195_09020	CDS	855	SPA_RS08650	CDS	855	SEEPA511_RS10285	CDS	855	T_RS09130	CDS	855	phosphate starvation protein PhoH
SEN_RS05120	CDS	882	COO54_09740	CDS	882	CO195_09015	CDS	882	SPA_RS08645	CDS	882	SEEPA511_RS10290	CDS	882	T_RS09125	CDS	882	MurR/RpiR family transcriptional regulator
SEN_RS05125	CDS	1497	COO54_09735	CDS	1497	CO195_09010	CDS	1497	SPA_RS08640	CDS	1497	SEEPA511_RS10295	CDS	1497	T_RS09120	i175;	1498	acetylneuraminate ABC transporter
SEN_RS23065	CDS	210	COO54_09730	CDS	201	CO195_09005	CDS	201	SPA_RS23415	CDS	201	SEEPA511_RS10300	CDS	201	T_RS24255	CDS	201	hypothetical protein
SEN_RS05130	CDS	681	COO54_09725	CDS	681	CO195_09000	CDS	681	SPA_RS08635	CDS	681	SEEPA511_RS10305	CDS	681	T_RS09115	CDS	681	N-acetylmannosamine-6-phosphate 2-epimerase
SEN_RS05135	CDS	1155	COO54_09720	CDS	1161	CO195_08995	i107;	1159	SPA_RS08630	i107;	1160	SEEPA511_RS10310	i107;	1160	T_RS09110	CDS	1155	N-acetylneuraminate epimerase
SEN_RS05140	CDS	693	COO54_09715	CDS	693	CO195_08990	CDS	693	SPA_RS08625	CDS	693	SEEPA511_RS10315	CDS	693	T_RS09105	CDS	693	membrane protein
SEN_RS05145	CDS	1281	COO54_09710	CDS	1281	CO195_08985	CDS	1281	SPA_RS08620	CDS	1281	SEEPA511_RS10320	CDS	1281	T_RS09100	CDS	1281	MFS transporter
SEN_RS05150	CDS	1107	COO54_09705	CDS	1107	CO195_08980	CDS	1107	SPA_RS08615	CDS	1107	SEEPA511_RS10325	CDS	1107	T_RS09095	CDS	1107	gfo/Idh/MocA family oxidoreductase
SEN_RS05155	CDS	294	NA	NA	NA	NA	NA	NA	NA	NA	NA	NA	NA	NA	NA	NA	NA	hypothetical protein
SEN_RS05160	CDS	219	NA	NA	NA	NA	NA	NA	NA	NA	NA	NA	NA	NA	NA	NA	NA	hypothetical protein
SEN_RS24250	CDS	303	NA	NA	NA	NA	NA	NA	NA	NA	NA	NA	NA	NA	NA	NA	NA	hypothetical protein
SEN_RS05170	CDS	459	NA	NA	NA	NA	NA	NA	NA	NA	NA	NA	NA	NA	NA	NA	NA	DUF1311 domain-containing protein
SEN_RS05175	CDS	372	NA	NA	NA	NA	NA	NA	NA	NA	NA	NA	NA	NA	NA	NA	NA	hypothetical protein
SEN_RS05180	CDS	441	NA	NA	NA	NA	NA	NA	NA	NA	NA	NA	NA	NA	NA	NA	NA	hypothetical protein
SEN_RS05185	CDS	873	NA	NA	NA	NA	NA	NA	NA	NA	NA	NA	NA	NA	NA	NA	NA	DNA-binding protein
SEN_RS05190	CDS	480	NA	NA	NA	NA	NA	NA	NA	NA	NA	NA	NA	NA	NA	NA	NA	type VI secretion system tube protein Hcp
SEN_RS05195	CDS	1392	NA	NA	NA	NA	NA	NA	NA	NA	NA	NA	NA	NA	NA	NA	NA	hypothetical protein
SEN_RS05200	CDS	2580	NA	NA	NA	NA	NA	NA	NA	NA	NA	NA	NA	NA	NA	NA	NA	type VI secretion system membrane subunit TssM
SEN_RS05205	CDS	411	NA	NA	NA	NA	NA	NA	NA	NA	NA	NA	NA	NA	NA	NA	NA	hypothetical protein
SEN_RS05210	CDS	471	NA	NA	NA	NA	NA	NA	NA	NA	NA	NA	NA	NA	NA	NA	NA	hypothetical protein
SEN_RS24255	CDS	513	NA	NA	NA	NA	NA	NA	NA	NA	NA	NA	NA	NA	NA	NA	NA	hypothetical protein
SEN_RS05220	CDS	453	NA	NA	NA	NA	NA	NA	NA	NA	NA	NA	NA	NA	NA	NA	NA	sel1 repeat family protein
SEN_RS05225	CDS	570	NA	NA	NA	NA	NA	NA	NA	NA	NA	NA	NA	NA	NA	NA	NA	sel1 repeat family protein
SEN_RS05235	pseudo	1150	NA	NA	NA	CO195_22260	pseudo	1150	SPA_RS21795	pseudo	1150	SEEPA511_RS23530	pseudo	1150	T_RS23050	pseudo	1150	-
SEN_RS05240	CDS	780	NA	NA	NA	NA	NA	NA	NA	NA	NA	NA	NA	NA	NA	NA	NA	hypothetical protein
SEN_RS05245	CDS	279	NA	NA	NA	NA	NA	NA	NA	NA	NA	NA	NA	NA	NA	NA	NA	hypothetical protein
SEN_RS05250	CDS	378	NA	NA	NA	NA	NA	NA	NA	NA	NA	NA	NA	NA	NA	NA	NA	hypothetical protein
SEN_RS05255	CDS	213	COO54_04610	CDS	213	CO195_04480	CDS	213	SPA_RS04375	CDS	213	SEEPA511_RS14785	CDS	213	T_RS04520	CDS	213	cold-shock protein CspJ
SEN_RS23075	CDS	189	COO54_04615	CDS	189	CO195_04485	CDS	189	SPA_RS23120	CDS	189	SEEPA511_RS14780	CDS	189	T_RS23945	CDS	189	hypothetical protein
SEN_RS05260	CDS	1197	COO54_04620	CDS	1179	CO195_04490	CDS	1179	SPA_RS04380	CDS	1179	SEEPA511_RS14775	CDS	1179	T_RS04525	CDS	1185	porin OmpS1
SEN_RS23080	CDS	201	NA	NA	NA	CO195_04495	CDS	201	SPA_RS23125	CDS	201	SEEPA511_RS14770	CDS	201	T_RS23950	CDS	201	hypothetical protein
SEN_RS05265	CDS	312	COO54_04625	CDS	312	CO195_04500	CDS	312	SPA_RS04385	CDS	204	SEEPA511_RS14765	CDS	204	T_RS04530	CDS	312	hypothetical protein
SEN_RS05270	CDS	696	COO54_04630	CDS	696	CO195_04505	CDS	696	SPA_RS04390	CDS	696	SEEPA511_RS14760	CDS	696	T_RS04535	CDS	696	phosphohydrolase
SEN_RS05275	CDS	1431	COO54_04635	CDS	1431	CO195_04510	CDS	1431	SPA_RS04395	CDS	1431	SEEPA511_RS14755	CDS	1431	T_RS04540	CDS	1431	DNA cytosine methyltransferase
SEN_RS05280	CDS	471	COO54_04640	CDS	471	CO195_04515	CDS	471	SPA_RS04400	CDS	471	SEEPA511_RS14750	CDS	471	T_RS04545	CDS	471	very short patch repair endonuclease
SEN_RS05285	CDS	921	COO54_04645	CDS	921	CO195_04520	CDS	921	SPA_RS04405	CDS	921	SEEPA511_RS14745	CDS	921	T_RS04550	CDS	921	drug/metabolite exporter YedA
SEN_RS05290	CDS	912	NA	NA	NA	NA	NA	NA	SPA_RS04410	CDS	912	SEEPA511_RS14740	CDS	912	T_RS04555	st85;	912	membrane protein
SEN_RS05295	CDS	246	COO54_04655	CDS	246	CO195_04530	CDS	246	SPA_RS04415	CDS	246	SEEPA511_RS14735	CDS	246	T_RS04560	CDS	246	DUF2158 domain-containing protein
SEN_RS05300	CDS	1713	COO54_04660	CDS	1713	CO195_04535	CDS	1713	SPA_RS04420	CDS	1713	SEEPA511_RS14730	CDS	1713	T_RS04565	CDS	1704	cellulose synthesis regulatory protein
SEN_RS05305	CDS	816	COO54_04665	CDS	816	CO195_04540	CDS	816	SPA_RS04425	CDS	816	SEEPA511_RS14725	CDS	816	T_RS04570	CDS	816	mannosyl-3-phosphoglycerate phosphatase-related protein
SEN_RS05310	CDS	228	COO54_04670	CDS	228	CO195_04545	CDS	228	SPA_RS04430	CDS	228	SEEPA511_RS14720	CDS	228	T_RS04575	CDS	228	DUF2525 domain-containing protein
SEN_RS24260	CDS	192	NA	NA	NA	NA	NA	NA	NA	NA	NA	NA	NA	NA	NA	NA	NA	hypothetical protein
SEN_RS05315	CDS	195	NA	NA	NA	NA	NA	NA	NA	NA	NA	SEEPA511_RS14715	CDS	198	NA	NA	NA	protein DsrB
SEN_RS05320	CDS	624	COO54_04680	CDS	624	CO195_04555	i25;	626	SPA_RS04440	CDS	624	SEEPA511_RS14710	CDS	624	T_RS04585	CDS	624	helix-turn-helix transcriptional regulator
SEN_RS05325	CDS	795	COO54_04685	CDS	795	CO195_04560	CDS	795	SPA_RS04445	CDS	795	SEEPA511_RS14705	CDS	795	T_RS04590	CDS	795	flagellar biosynthesis protein FliR
SEN_RS05330	CDS	270	COO54_04690	CDS	270	CO195_04565	CDS	270	SPA_RS04450	CDS	270	SEEPA511_RS14700	CDS	270	T_RS04595	CDS	270	flagellar biosynthetic protein FliQ
SEN_RS05335	CDS	738	COO54_04695	CDS	738	CO195_04570	CDS	738	SPA_RS04455	CDS	738	SEEPA511_RS14695	CDS	738	T_RS04600	CDS	738	flagellar biosynthetic protein FliP
SEN_RS05340	CDS	378	COO54_04700	CDS	378	CO195_04575	CDS	378	SPA_RS04460	CDS	378	SEEPA511_RS14690	CDS	378	T_RS04605	CDS	378	flagellar protein FliO
SEN_RS05345	CDS	414	COO54_04705	CDS	414	CO195_04580	CDS	414	SPA_RS04465	CDS	414	SEEPA511_RS14685	CDS	414	T_RS04610	CDS	414	flagellar motor switch protein FliN
SEN_RS05350	CDS	1005	COO54_04710	CDS	1005	CO195_04585	CDS	1005	SPA_RS04470	CDS	1005	SEEPA511_RS14680	CDS	1005	T_RS04615	CDS	1005	flagellar motor switch protein FliM
SEN_RS05355	CDS	468	COO54_04715	CDS	468	CO195_04590	CDS	468	SPA_RS04475	CDS	468	SEEPA511_RS14675	CDS	468	T_RS04620	CDS	468	flagellar basal body-associated protein FliL
SEN_RS05360	CDS	1218	COO54_04720	CDS	1224	CO195_04595	CDS	1224	SPA_RS04480	CDS	1224	SEEPA511_RS14670	CDS	1224	T_RS04625	CDS	1230	flagellar hook-length control protein FliK
SEN_RS05365	CDS	444	COO54_04725	CDS	444	CO195_04600	CDS	444	SPA_RS04485	CDS	444	SEEPA511_RS14665	CDS	444	T_RS04630	CDS	444	flagellar protein FliJ
SEN_RS05370	CDS	1371	COO54_04730	CDS	1371	CO195_04605	CDS	1371	SPA_RS04490	CDS	1371	SEEPA511_RS14660	CDS	1371	T_RS04635	CDS	1371	flagellum-specific ATP synthase
SEN_RS05375	CDS	708	COO54_04735	CDS	708	CO195_04610	CDS	708	SPA_RS04495	CDS	708	SEEPA511_RS14655	CDS	708	T_RS04640	CDS	708	flagellar assembly protein FliH
SEN_RS05380	CDS	996	COO54_04740	CDS	996	CO195_04615	CDS	996	SPA_RS04500	CDS	996	SEEPA511_RS14650	CDS	996	T_RS04645	CDS	996	flagellar motor switch protein FliG
SEN_RS05385	CDS	1683	COO54_04745	CDS	1683	CO195_04620	CDS	1692	SPA_RS04505	CDS	1692	SEEPA511_RS14645	CDS	1692	T_RS04650	CDS	1683	flagellar basal body M-ring protein FliF
SEN_RS05390	CDS	315	COO54_04750	CDS	315	CO195_04625	CDS	315	SPA_RS04510	CDS	315	SEEPA511_RS14640	CDS	315	T_RS04655	CDS	315	flagellar hook-basal body complex protein FliE
SEN_RS05395	CDS	387	COO54_04755	CDS	387	CO195_04630	CDS	387	SPA_RS04515	CDS	387	SEEPA511_RS14635	CDS	387	T_RS04660	CDS	387	hypothetical protein
SEN_RS05400	CDS	234	COO54_04760	CDS	234	CO195_04635	CDS	234	SPA_RS04520	CDS	234	SEEPA511_RS14630	CDS	234	T_RS04665	CDS	234	SirA-like protein
SEN_RS05405	CDS	1266	COO54_04765	CDS	1266	CO195_04640	CDS	1266	SPA_RS04525	CDS	1266	SEEPA511_RS14625	CDS	1266	T_RS04670	CDS	1266	hypothetical protein
SEN_RS05410	CDS	414	COO54_04770	CDS	414	CO195_04645	CDS	414	SPA_RS04530	CDS	402	SEEPA511_RS14615	CDS	402	T_RS04675	CDS	414	lipoprotein
SEN_RS05415	CDS	1485	COO54_04775	CDS	1485	CO195_04650	CDS	1485	SPA_RS04535	CDS	1485	SEEPA511_RS14610	CDS	1485	T_RS04680	CDS	1485	alpha-amylase
SEN_RS05420	CDS	369	COO54_04780	CDS	369	CO195_04655	CDS	369	SPA_RS04540	CDS	369	SEEPA511_RS14605	CDS	369	T_RS04685	CDS	369	flagellar protein FliT
SEN_RS05425	CDS	408	COO54_04785	CDS	408	CO195_04660	CDS	408	SPA_RS04545	CDS	408	SEEPA511_RS14600	CDS	408	T_RS04690	CDS	408	flagellar protein FliS
SEN_RS05430	CDS	1407	COO54_04790	CDS	1404	CO195_04665	CDS	1404	SPA_RS04550	CDS	1404	SEEPA511_RS14595	CDS	1404	T_RS04695	CDS	1404	flagellar filament capping protein FliD
SEN_RS05435	CDS	240	NA	NA	NA	NA	NA	NA	NA	NA	NA	NA	NA	NA	NA	NA	NA	hypothetical protein
SEN_RS05440	CDS	1518	COO54_14045	CDS	1521	CO195_13400	CDS	1521	SPA_RS13350	CDS	1521	SEEPA511_RS14590	CDS	1488	T_RS04700	CDS	1521	flagellin FliC
SEN_RS05445	CDS	1206	COO54_04800	CDS	1206	CO195_04675	5end238;i240;	1205	SPA_RS04560	5end238;i240;	1205	SEEPA511_RS14585	5end238;i240;	1205	T_RS04705	i93;	1205	lysine-N-methylase
SEN_RS05450	CDS	720	COO54_04805	CDS	720	CO195_04680	CDS	720	SPA_RS04565	CDS	720	SEEPA511_RS14580	CDS	720	T_RS04710	CDS	720	RNA polymerase sigma factor FliA
SEN_RS05455	CDS	552	COO54_04810	CDS	552	CO195_04685	CDS	552	SPA_RS04570	CDS	552	SEEPA511_RS14575	CDS	552	T_RS04715	CDS	552	protein FliZ
SEN_RS05460	CDS	801	COO54_04815	CDS	801	CO195_04690	CDS	801	SPA_RS04575	CDS	801	SEEPA511_RS14570	CDS	801	T_RS04720	CDS	801	cystine ABC transporter substrate-binding protein
SEN_RS05465	CDS	987	COO54_04820	CDS	987	CO195_04695	CDS	987	SPA_RS04580	CDS	987	SEEPA511_RS14565	CDS	987	T_RS04725	CDS	987	D-cysteine desulfhydrase
SEN_RS05470	CDS	669	COO54_04825	CDS	669	CO195_04700	CDS	669	SPA_RS04585	CDS	669	SEEPA511_RS14560	CDS	669	T_RS04730	CDS	669	amino acid ABC transporter permease
SEN_RS05475	CDS	753	COO54_04830	CDS	753	CO195_04705	CDS	753	SPA_RS04590	CDS	753	SEEPA511_RS14555	CDS	753	T_RS04735	CDS	753	L-cystine ABC transporter ATP-binding protein YecC
SEN_RS05480	CDS	723	COO54_04835	CDS	723	CO195_04710	CDS	723	SPA_RS04595	CDS	723	SEEPA511_RS14550	CDS	723	T_RS04740	CDS	723	transcriptional regulator SdiA
SEN_RS05485	CDS	225	COO54_04840	CDS	225	CO195_04715	CDS	225	SPA_RS04600	CDS	225	SEEPA511_RS14545	CDS	225	T_RS04745	CDS	225	hypothetical protein
SEN_RS05490	CDS	156	COO54_04845	CDS	156	CO195_04720	CDS	156	SPA_RS04605	CDS	156	SEEPA511_RS23475	CDS	156	T_RS04750	CDS	156	hypothetical protein
SEN_RS05495	CDS	657	COO54_04850	CDS	657	CO195_04725	CDS	657	SPA_RS04610	CDS	657	SEEPA511_RS14540	i109;	655	T_RS04755	CDS	657	two-component system response regulator UvrY
SEN_RS05500	CDS	1833	COO54_04855	CDS	1833	CO195_04730	CDS	1833	SPA_RS04615	CDS	1833	SEEPA511_RS14535	CDS	1833	T_RS04760	CDS	1833	excinuclease ABC subunit C
SEN_RS05505	CDS	549	COO54_04860	CDS	549	CO195_04735	CDS	549	SPA_RS04620	CDS	549	SEEPA511_RS14530	CDS	549	T_RS04765	CDS	549	CDP-diacylglycerol--glycerol-3-phosphate 3-phosphatidyltransferase
SEN_RS05510	tRNA	76	NA	NA	NA	NA	NA	NA	NA	NA	NA	NA	NA	NA	NA	NA	NA	tRNA-Gly
SEN_RS05515	tRNA	74	COO54_04870	tRNA	74	CO195_04745	tRNA	74	SPA_RS04630	tRNA	74	SEEPA511_RS14520	tRNA	74	T_RS04775	tRNA	74	tRNA-Cys
SEN_RS05520	tRNA	87	COO54_04875	tRNA	87	CO195_04750	tRNA	87	SPA_RS04635	tRNA	87	SEEPA511_RS14515	tRNA	87	T_RS04780	tRNA	87	tRNA-Leu
SEN_RS05525	pseudo	332	COO54_04880	CDS	333	CO195_04755	CDS	333	SPA_RS04640	CDS	333	SEEPA511_RS14510	CDS	333	T_RS25355	CDS	201	-
SEN_RS05530	CDS	1440	COO54_04885	CDS	1440	CO195_04760	CDS	1440	SPA_RS04645	CDS	1440	SEEPA511_RS14505	CDS	1440	T_RS04790	CDS	1440	cell wall-associated hydrolase
SEN_RS05535	CDS	327	COO54_04890	CDS	327	CO195_04765	i60;	326	SPA_RS04650	CDS	327	SEEPA511_RS14500	CDS	327	T_RS23955	i60;	326	glucose-6-phosphate dehydrogenase
SEN_RS05540	CDS	666	COO54_04895	CDS	666	CO195_04770	CDS	666	SPA_RS04655	CDS	666	SEEPA511_RS14495	CDS	666	T_RS04800	CDS	666	YecA family protein
SEN_RS05545	CDS	1212	COO54_04900	CDS	1212	CO195_04775	CDS	1212	SPA_RS04660	CDS	1212	SEEPA511_RS14490	CDS	1212	T_RS04805	CDS	1212	tyrosine transporter TyrP
SEN_RS05550	CDS	240	COO54_04905	CDS	240	CO195_04780	CDS	240	SPA_RS04665	CDS	240	SEEPA511_RS14485	CDS	240	T_RS04810	CDS	240	DUF2492 domain-containing protein
SEN_RS05555	CDS	498	COO54_04910	CDS	498	CO195_04785	CDS	498	SPA_RS04670	CDS	498	SEEPA511_RS14480	CDS	498	T_RS04815	CDS	498	ferritin
SEN_RS05560	CDS	336	COO54_04915	CDS	336	CO195_04790	CDS	336	SPA_RS04675	CDS	336	SEEPA511_RS14475	CDS	336	T_RS04820	CDS	336	hypothetical protein
SEN_RS05565	CDS	639	COO54_04920	CDS	639	NA	NA	NA	NA	NA	NA	NA	NA	NA	NA	NA	NA	hypothetical protein
SEN_RS05570	CDS	504	COO54_04925	CDS	504	CO195_04795	CDS	504	SPA_RS04680	CDS	504	SEEPA511_RS14470	CDS	504	T_RS04825	CDS	504	ferritin
SEN_RS05575	CDS	558	COO54_04930	CDS	558	CO195_04800	CDS	558	SPA_RS04685	CDS	558	SEEPA511_RS14465	CDS	558	T_RS04830	CDS	558	DJ-1 family protein
SEN_RS05580	CDS	183	COO54_04935	i19;	182	CO195_04805	i19;	182	SPA_RS04690	CDS	183	SEEPA511_RS14460	CDS	183	T_RS04835	CDS	183	hypothetical protein
SEN_RS05585	CDS	804	COO54_04940	CDS	804	CO195_04810	CDS	804	SPA_RS04695	CDS	804	SEEPA511_RS14455	CDS	804	T_RS04840	CDS	804	trehalose-phosphate phosphatase
SEN_RS05590	CDS	1422	COO54_04945	CDS	1422	CO195_04815	CDS	1422	SPA_RS04700	CDS	1422	SEEPA511_RS14450	CDS	1422	T_RS04845	CDS	1422	trehalose-6-phosphate synthase
SEN_RS05595	CDS	429	COO54_04950	CDS	429	CO195_04820	CDS	429	SPA_RS04705	CDS	429	SEEPA511_RS14445	CDS	429	T_RS04850	i125;	428	universal stress protein C
SEN_RS05600	CDS	117	COO54_04955	CDS	117	CO195_04825	CDS	117	SPA_RS04710	CDS	117	SEEPA511_RS23470	CDS	117	T_RS04855	CDS	117	hypothetical protein
SEN_RS05605	CDS	351	COO54_04960	CDS	351	CO195_04830	CDS	351	SPA_RS04715	CDS	351	SEEPA511_RS14440	CDS	351	T_RS04860	CDS	351	flagellar transcriptional regulator FlhD
SEN_RS05610	CDS	585	COO54_04965	CDS	585	CO195_04835	CDS	585	SPA_RS04720	CDS	585	SEEPA511_RS14435	CDS	585	T_RS04865	CDS	585	flagellar transcriptional regulator FlhC
SEN_RS05615	CDS	888	COO54_04970	CDS	888	CO195_04840	CDS	888	SPA_RS04725	CDS	888	SEEPA511_RS14430	CDS	888	T_RS04870	CDS	888	flagellar motor stator protein MotA
SEN_RS05620	CDS	930	COO54_04975	CDS	930	CO195_04845	CDS	930	SPA_RS04730	CDS	930	SEEPA511_RS14425	CDS	930	T_RS04875	CDS	930	motility protein B
SEN_RS05625	CDS	2016	COO54_04980	CDS	2016	CO195_04850	CDS	2016	SPA_RS04735	CDS	2016	SEEPA511_RS14420	CDS	2016	T_RS04880	CDS	2016	chemotaxis protein CheA
SEN_RS05630	CDS	504	COO54_04985	CDS	504	CO195_04855	CDS	504	SPA_RS04740	CDS	504	SEEPA511_RS14415	CDS	504	T_RS04885	CDS	504	chemotaxis protein CheW
SEN_RS05635	CDS	1662	COO54_04990	CDS	1662	CO195_04860	CDS	1659	SPA_RS04745	CDS	1365	SEEPA511_RS14410	CDS	1365	T_RS04890	CDS	1662	methyl-accepting chemotaxis protein II
SEN_RS05640	CDS	867	COO54_04995	CDS	867	CO195_04865	CDS	867	SPA_RS04750	CDS	867	SEEPA511_RS14405	CDS	867	T_RS04895	CDS	867	chemotaxis protein methyltransferase
SEN_RS05645	CDS	1050	COO54_05000	CDS	1050	CO195_04870	CDS	1050	SPA_RS04755	CDS	1050	SEEPA511_RS14400	CDS	1050	T_RS04900	CDS	1050	chemotaxis response regulator protein-glutamate methylesterase
SEN_RS05650	CDS	390	COO54_05005	CDS	390	CO195_04875	CDS	390	SPA_RS04760	CDS	390	SEEPA511_RS14395	CDS	390	T_RS04905	CDS	390	two-component system response regulator
SEN_RS05655	CDS	645	COO54_05010	CDS	645	CO195_04880	CDS	645	SPA_RS04765	CDS	645	SEEPA511_RS14390	CDS	645	T_RS04910	CDS	645	protein phosphatase CheZ
SEN_RS05660	CDS	1152	COO54_05015	CDS	1152	CO195_04885	CDS	1152	SPA_RS04770	CDS	1152	SEEPA511_RS14385	CDS	1152	T_RS04915	CDS	1152	flagellar type III secretion system protein FlhB
SEN_RS05665	CDS	2079	COO54_05020	CDS	2079	CO195_04890	CDS	2079	SPA_RS04775	CDS	2079	SEEPA511_RS14380	CDS	2079	T_RS04920	CDS	2079	flagellar biosynthesis protein FlhA
SEN_RS05670	CDS	393	COO54_05025	CDS	393	CO195_04895	CDS	393	SPA_RS04780	CDS	393	SEEPA511_RS14375	CDS	393	T_RS04925	CDS	393	flagellar biosynthesis protein FlhE
SEN_RS05675	CDS	1140	COO54_05030	CDS	1140	CO195_04915	CDS	1140	SPA_RS04790	CDS	1140	SEEPA511_RS14355	CDS	1140	T_RS04930	CDS	1140	glycoside hydrolase family 105 protein
SEN_RS05680	CDS	1872	COO54_05035	CDS	1872	CO195_04920	CDS	1872	SPA_RS04795	CDS	1872	SEEPA511_RS14350	CDS	1872	T_RS04935	st390;	1872	penicillin-binding protein 2
SEN_RS05685	CDS	1734	COO54_05040	CDS	1734	CO195_04925	CDS	1734	SPA_RS04800	CDS	1734	SEEPA511_RS14345	CDS	1734	T_RS04940	CDS	1734	arginine--tRNA ligase
SEN_RS05690	CDS	570	COO54_05045	CDS	570	CO195_04930	CDS	570	SPA_RS04805	CDS	570	SEEPA511_RS14340	CDS	570	T_RS04945	CDS	570	VOC family protein
SEN_RS05695	CDS	747	COO54_05050	CDS	747	CO195_04935	CDS	747	SPA_RS04810	CDS	747	SEEPA511_RS14335	CDS	747	T_RS04950	i237;	748	copper homeostasis protein CutC
SEN_RS23090	CDS	210	COO54_05055	CDS	210	NA	NA	NA	NA	NA	NA	NA	NA	NA	T_RS23960	CDS	210	hypothetical protein
SEN_RS05700	CDS	972	COO54_05060	CDS	972	CO195_04940	CDS	972	SPA_RS04815	CDS	972	SEEPA511_RS14330	CDS	972	T_RS04955	CDS	972	tRNA 5-methoxyuridine(34)/uridine 5-oxyacetic acid(34) synthase CmoB
SEN_RS05705	CDS	744	COO54_05065	CDS	744	CO195_04945	CDS	744	SPA_RS04820	CDS	744	SEEPA511_RS14325	CDS	744	T_RS04960	CDS	744	carboxy-S-adenosyl-L-methionine synthase CmoA
SEN_RS05710	CDS	396	COO54_05070	CDS	396	CO195_04950	CDS	396	SPA_RS04825	CDS	396	SEEPA511_RS14320	CDS	396	T_RS04965	CDS	396	membrane protein
SEN_RS05715	CDS	819	COO54_05075	CDS	819	CO195_04955	CDS	819	SPA_RS04830	CDS	819	SEEPA511_RS14315	CDS	819	T_RS04970	CDS	819	DUF72 domain-containing protein
SEN_RS05720	CDS	567	COO54_05080	CDS	567	CO195_04960	CDS	567	SPA_RS04835	CDS	567	SEEPA511_RS14310	CDS	567	T_RS04975	CDS	567	hydrolase
SEN_RS05725	CDS	1773	COO54_05085	CDS	1773	CO195_04965	CDS	1773	SPA_RS04840	CDS	1773	SEEPA511_RS14305	CDS	1773	T_RS04980	CDS	1773	aspartate--tRNA ligase
SEN_RS05730	CDS	453	COO54_05090	CDS	453	CO195_04970	CDS	453	SPA_RS04845	CDS	453	SEEPA511_RS14300	CDS	453	T_RS04985	CDS	453	dihydroneopterin triphosphate diphosphatase
SEN_RS05735	CDS	741	COO54_05095	CDS	741	CO195_04975	CDS	741	SPA_RS04850	CDS	741	SEEPA511_RS14295	CDS	741	T_RS04990	CDS	741	YebC/PmpR family DNA-binding transcriptional regulator
SEN_RS05740	CDS	522	COO54_05100	CDS	522	CO195_04980	CDS	522	SPA_RS04855	CDS	522	SEEPA511_RS14290	CDS	522	T_RS04995	CDS	522	crossover junction endodeoxyribonuclease RuvC
SEN_RS05745	CDS	600	COO54_05105	CDS	600	CO195_04985	CDS	600	SPA_RS04860	CDS	600	SEEPA511_RS14285	CDS	600	T_RS05000	CDS	600	hypothetical protein
SEN_RS05750	CDS	675	COO54_05110	CDS	675	CO195_04990	CDS	675	SPA_RS04865	CDS	675	SEEPA511_RS14280	CDS	675	T_RS05005	CDS	675	hypothetical protein
SEN_RS05755	CDS	612	COO54_05115	CDS	612	CO195_04995	CDS	612	SPA_RS04870	CDS	612	SEEPA511_RS14275	CDS	612	T_RS05010	CDS	612	Holliday junction branch migration protein RuvA
SEN_RS05760	CDS	1011	COO54_05120	CDS	1011	CO195_05000	CDS	1011	SPA_RS04875	CDS	1011	SEEPA511_RS14270	CDS	1011	T_RS05015	CDS	1011	Holliday junction branch migration DNA helicase RuvB
SEN_RS05765	CDS	786	COO54_05125	CDS	786	CO195_05005	CDS	786	SPA_RS04880	CDS	786	SEEPA511_RS14265	CDS	786	T_RS05020	CDS	786	zinc ABC transporter permease
SEN_RS05770	CDS	756	COO54_05130	CDS	756	CO195_05010	CDS	756	SPA_RS04885	CDS	756	SEEPA511_RS14260	CDS	756	T_RS05025	CDS	756	Mn2+/Zn2+ABC transporter ATP-binding protein
SEN_RS05775	CDS	960	COO54_05135	CDS	960	CO195_05015	CDS	960	SPA_RS04890	CDS	960	SEEPA511_RS14255	CDS	960	T_RS05030	CDS	960	zinc ABC transporter substrate-binding protein
SEN_RS05780	CDS	1320	COO54_05140	CDS	1320	CO195_05020	CDS	1320	SPA_RS04895	CDS	1320	SEEPA511_RS14250	CDS	1320	T_RS05035	CDS	1320	murein DD-endopeptidase MepM
SEN_RS23095	CDS	228	COO54_05145	CDS	228	CO195_05025	CDS	228	SPA_RS23140	CDS	228	SEEPA511_RS14245	CDS	228	T_RS23965	CDS	228	hypothetical protein
SEN_RS05785	CDS	972	COO54_05150	CDS	972	CO195_05030	CDS	972	SPA_RS04900	CDS	972	SEEPA511_RS14240	CDS	972	T_RS05040	CDS	972	lauroyl-Kdo(2)-lipid IV(A) myristoyltransferase
SEN_RS05790	CDS	1443	COO54_05155	CDS	1443	CO195_05035	CDS	1443	SPA_RS04905	CDS	1443	SEEPA511_RS14235	CDS	1443	T_RS05045	CDS	1443	pyruvate kinase II
SEN_RS05795	CDS	870	COO54_05160	CDS	870	CO195_05040	CDS	870	SPA_RS04910	CDS	870	SEEPA511_RS14230	CDS	870	T_RS05050	CDS	870	transcriptional regulator HexR
SEN_RS23100	CDS	186	COO54_05165	CDS	186	CO195_05045	CDS	186	SPA_RS23145	CDS	186	SEEPA511_RS14225	CDS	186	T_RS23970	CDS	186	hypothetical protein
SEN_RS05800	CDS	1476	COO54_05170	CDS	1476	CO195_05050	CDS	1476	SPA_RS04915	CDS	1476	SEEPA511_RS14220	CDS	1476	T_RS05055	CDS	1476	glucose-6-phosphate dehydrogenase
SEN_RS05805	CDS	1812	COO54_05175	CDS	1812	CO195_05055	CDS	1812	SPA_RS04920	CDS	1812	SEEPA511_RS14215	CDS	1812	T_RS05060	CDS	1812	phosphogluconate dehydratase
SEN_RS05810	CDS	642	COO54_05180	CDS	642	CO195_05060	CDS	642	SPA_RS04925	CDS	642	SEEPA511_RS14210	CDS	642	T_RS05065	CDS	642	ketohydroxyglutarate aldolase
SEN_RS05815	CDS	1179	COO54_05185	CDS	1179	CO195_05065	CDS	1179	SPA_RS04930	CDS	1179	SEEPA511_RS14205	CDS	1179	T_RS05070	CDS	1179	phosphoribosylglycinamide formyltransferase 2
SEN_RS05820	CDS	291	COO54_05190	CDS	291	CO195_05070	st41;	291	SPA_RS24325	CDS	150	SEEPA511_RS14200	CDS	123	T_RS05075	CDS	291	DNA damage-inducible protein
SEN_RS05825	CDS	354	COO54_05195	CDS	354	CO195_05075	CDS	354	SPA_RS04940	CDS	354	SEEPA511_RS14190	CDS	354	T_RS05080	CDS	354	hypothetical protein
SEN_RS05830	CDS	660	COO54_05200	CDS	660	CO195_05080	CDS	660	SPA_RS04945	CDS	660	SEEPA511_RS14185	CDS	660	T_RS05085	CDS	660	DUF533 domain-containing protein
SEN_RS05835	CDS	2052	COO54_05205	CDS	2052	CO195_05085	CDS	2052	SPA_RS04950	CDS	2052	SEEPA511_RS14180	CDS	2052	T_RS05090	CDS	2052	oligopeptidase B
SEN_RS05840	CDS	699	COO54_05210	CDS	699	CO195_05090	CDS	699	SPA_RS04955	CDS	699	SEEPA511_RS14175	CDS	699	T_RS05095	CDS	699	exodeoxyribonuclease X
SEN_RS05845	CDS	657	COO54_05215	CDS	657	CO195_05095	CDS	657	SPA_RS04960	CDS	657	SEEPA511_RS14170	CDS	657	T_RS05100	CDS	657	carbon-nitrogen hydrolase family protein
SEN_RS05850	CDS	231	COO54_05220	CDS	231	CO195_05100	CDS	231	SPA_RS04965	CDS	231	SEEPA511_RS14165	CDS	231	T_RS05105	CDS	231	DNA polymerase III subunit theta
SEN_RS05855	CDS	375	COO54_05225	CDS	375	CO195_05105	CDS	375	SPA_RS04970	CDS	375	SEEPA511_RS14160	CDS	375	T_RS05110	CDS	375	hypothetical protein
SEN_RS05860	CDS	876	COO54_05230	CDS	876	CO195_05110	CDS	876	SPA_RS04975	CDS	876	SEEPA511_RS14155	CDS	876	T_RS05115	CDS	876	membrane protein
SEN_RS05865	CDS	354	COO54_05235	CDS	354	CO195_05115	CDS	354	SPA_RS04980	CDS	354	SEEPA511_RS14150	CDS	354	T_RS05120	CDS	354	DUF2511 domain-containing protein
SEN_RS05870	CDS	120	COO54_05240	CDS	120	CO195_05120	CDS	120	SPA_RS04985	CDS	120	SEEPA511_RS23465	CDS	120	T_RS05125	CDS	120	hypothetical protein
SEN_RS23105	pseudo	245	NA	NA	NA	NA	NA	NA	NA	NA	NA	SEEPA511_RS14145	CDS	282	NA	NA	NA	-
SEN_RS05875	CDS	1080	NA	NA	NA	CO195_05165	CDS	345	SPA_RS05025	CDS	345	SEEPA511_RS14100	CDS	345	NA	NA	NA	integrase
SEN_RS05880	CDS	279	COO54_05250	CDS	273	NA	NA	NA	NA	NA	NA	NA	NA	NA	NA	NA	NA	excisionase
SEN_RS05885	CDS	1980	NA	NA	NA	CO195_05190	CDS	1980	SPA_RS05055	CDS	1980	SEEPA511_RS14080	CDS	1980	T_RS05155	CDS	1980	alkyl sulfatase
SEN_RS05890	CDS	192	NA	NA	NA	CO195_05195	CDS	192	SPA_RS05060	CDS	192	SEEPA511_RS14075	CDS	192	T_RS05160	CDS	192	hypothetical protein
SEN_RS05895	CDS	306	COO54_05340	5end20;3end88;i89;	250	NA	NA	NA	NA	NA	NA	NA	NA	NA	NA	NA	NA	hypothetical protein
SEN_RS05900	CDS	600	COO54_05345	CDS	600	NA	NA	NA	NA	NA	NA	NA	NA	NA	NA	NA	NA	DUF1367 domain-containing protein
SEN_RS05905	CDS	228	COO54_05350	CDS	195	NA	NA	NA	NA	NA	NA	SEEPA511_RS09695	CDS	612	T_RS09705	CDS	612	DNA breaking-rejoining protein
SEN_RS05910	CDS	690	NA	NA	NA	NA	NA	NA	NA	NA	NA	NA	NA	NA	NA	NA	NA	antitermination protein
SEN_RS05915	CDS	525	NA	NA	NA	NA	NA	NA	NA	NA	NA	NA	NA	NA	NA	NA	NA	hypothetical protein
SEN_RS05925	CDS	450	NA	NA	NA	NA	NA	NA	NA	NA	NA	NA	NA	NA	T_RS09685	CDS	450	hypothetical protein
SEN_RS05930	CDS	687	NA	NA	NA	NA	NA	NA	NA	NA	NA	NA	NA	NA	NA	NA	NA	PipA/GogA/GtgA family type III secretion system effector
SEN_RS05935	CDS	330	NA	NA	NA	NA	NA	NA	NA	NA	NA	NA	NA	NA	NA	NA	NA	phage holin, lambda family
SEN_RS05940	CDS	453	NA	NA	NA	NA	NA	NA	NA	NA	NA	NA	NA	NA	NA	NA	NA	lysozyme
SEN_RS05945	CDS	480	COO54_05385	CDS	456	NA	NA	NA	NA	NA	NA	SEEPA511_RS09715	CDS	486	NA	NA	NA	lysis protein
SEN_RS05950	CDS	315	NA	NA	NA	NA	NA	NA	NA	NA	NA	NA	NA	NA	NA	NA	NA	DUF1441 domain-containing protein
SEN_RS05955	pseudo	261	NA	NA	NA	NA	NA	NA	NA	NA	NA	NA	NA	NA	NA	NA	NA	-
SEN_RS05960	CDS	534	NA	NA	NA	NA	NA	NA	NA	NA	NA	NA	NA	NA	NA	NA	NA	superoxide dismutase [Cu-Zn] SodC1
SEN_RS05965	CDS	696	NA	NA	NA	NA	NA	NA	NA	NA	NA	NA	NA	NA	NA	NA	NA	phage minor tail protein L
SEN_RS05970	CDS	282	NA	NA	NA	NA	NA	NA	NA	NA	NA	NA	NA	NA	NA	NA	NA	hydrolase Nlp/P60
SEN_RS05975	pseudo	2332	NA	NA	NA	NA	NA	NA	NA	NA	NA	NA	NA	NA	NA	NA	NA	-
SEN_RS23110	pseudo	925	NA	NA	NA	NA	NA	NA	NA	NA	NA	NA	NA	NA	NA	NA	NA	-
SEN_RS23115	pseudo	357	NA	NA	NA	NA	NA	NA	NA	NA	NA	NA	NA	NA	NA	NA	NA	-
SEN_RS05985	CDS	723	COO54_14025	CDS	723	NA	NA	NA	SPA_RS12970	CDS	723	SEEPA511_RS20365	CDS	723	T_RS21905	CDS	723	guanine nucleotide exchange factor SopE
SEN_RS05995	CDS	801	NA	NA	NA	CO195_05160	CDS	801	SPA_RS05020	CDS	801	SEEPA511_RS14105	CDS	801	NA	NA	NA	hypothetical protein
SEN_RS24265	pseudo	896	NA	NA	NA	CO195_05125	pseudo	477	SPA_RS04995	pseudo	477	SEEPA511_RS14135	pseudo	477	T_RS05130	CDS	345	-
SEN_RS06010	CDS	495	NA	NA	NA	NA	NA	NA	NA	NA	NA	NA	NA	NA	NA	NA	NA	RecE
SEN_RS06015	CDS	288	NA	NA	NA	NA	NA	NA	NA	NA	NA	NA	NA	NA	NA	NA	NA	hypothetical protein
SEN_RS06020	CDS	534	NA	NA	NA	NA	NA	NA	NA	NA	NA	NA	NA	NA	T_RS09665	CDS	540	DUF2514 domain-containing protein
SEN_RS06025	CDS	168	NA	NA	NA	NA	NA	NA	NA	NA	NA	NA	NA	NA	NA	NA	NA	lytic enzyme
SEN_RS06030	CDS	189	NA	NA	NA	NA	NA	NA	NA	NA	NA	NA	NA	NA	NA	NA	NA	hypothetical protein
SEN_RS06035	CDS	492	NA	NA	NA	NA	NA	NA	NA	NA	NA	NA	NA	NA	NA	NA	NA	DUF1441 domain-containing protein
SEN_RS06045	pseudo	574	NA	NA	NA	NA	NA	NA	NA	NA	NA	NA	NA	NA	NA	NA	NA	-
SEN_RS23120	pseudo	1232	COO54_05400	CDS	2184	NA	NA	NA	NA	NA	NA	NA	NA	NA	NA	NA	NA	-
SEN_RS06065	CDS	201	COO54_05415	CDS	201	NA	NA	NA	NA	NA	NA	NA	NA	NA	NA	NA	NA	phage encoded PagK
SEN_RS23125	CDS	117	COO54_05420	CDS	117	NA	NA	NA	NA	NA	NA	NA	NA	NA	NA	NA	NA	hypothetical protein
SEN_RS06070	CDS	126	COO54_05425	CDS	126	NA	NA	NA	NA	NA	NA	NA	NA	NA	NA	NA	NA	hypothetical protein
SEN_RS23130	pseudo	254	NA	NA	NA	NA	NA	NA	NA	NA	NA	NA	NA	NA	NA	NA	NA	-
SEN_RS24270	CDS	126	COO54_04595	CDS	162	NA	NA	NA	NA	NA	NA	NA	NA	NA	NA	NA	NA	putative cytoplasmic protein
SEN_RS06075	CDS	615	COO54_05435	CDS	615	CO195_05200	CDS	615	SPA_RS05065	CDS	615	SEEPA511_RS14070	CDS	615	T_RS05165	CDS	615	disulfide bond formation protein B
SEN_RS06080	CDS	159	COO54_05440	CDS	159	CO195_05205	CDS	159	SPA_RS05070	CDS	159	SEEPA511_RS14065	CDS	159	T_RS05170	CDS	159	hypothetical protein
SEN_RS06085	CDS	915	COO54_05445	CDS	915	CO195_05210	CDS	915	SPA_RS05075	CDS	915	SEEPA511_RS14060	CDS	915	T_RS05175	CDS	915	protein PagO
SEN_RS06090	CDS	201	NA	NA	NA	CO195_05215	i20;	200	SPA_RS23170	i20;	200	SEEPA511_RS14055	i20;	200	T_RS05180	CDS	201	hypothetical protein
SEN_RS23140	pseudo	413	NA	NA	NA	CO195_05225	CDS	369	SPA_RS05080	CDS	369	SEEPA511_RS14045	CDS	369	T_RS23985	pseudo	368	-
SEN_RS06100	pseudo	1208	NA	NA	NA	CO195_09695	pseudo	881	SPA_RS09305	pseudo	887	SEEPA511_RS14035	pseudo	1196	T_RS05195	pseudo	1193	-
SEN_RS06105	CDS	141	NA	NA	NA	CO195_05235	CDS	141	SPA_RS05090	CDS	141	SEEPA511_RS23455	CDS	141	T_RS05200	CDS	141	hypothetical protein
SEN_RS24275	CDS	270	NA	NA	NA	CO195_05240	CDS	270	SPA_RS24345	CDS	270	SEEPA511_RS23450	CDS	270	T_RS25360	CDS	267	hypothetical protein
SEN_RS23145	CDS	195	NA	NA	NA	CO195_05245	CDS	195	SPA_RS23195	CDS	195	SEEPA511_RS14030	CDS	195	T_RS23990	CDS	195	hypothetical protein
SEN_RS06115	CDS	420	NA	NA	NA	CO195_05250	CDS	420	SPA_RS05100	CDS	420	SEEPA511_RS14025	CDS	420	T_RS05210	CDS	420	N-acetyltransferase
SEN_RS06120	CDS	477	NA	NA	NA	CO195_05255	CDS	477	SPA_RS05105	CDS	477	SEEPA511_RS14020	CDS	477	T_RS05215	CDS	477	hypothetical protein
SEN_RS06125	CDS	396	NA	NA	NA	CO195_05260	3end125;	395	SPA_RS05110	3end125;	395	SEEPA511_RS14015	3end125;	395	T_RS05220	CDS	396	DUF1398 domain-containing protein
SEN_RS06130	CDS	723	COO54_05460	CDS	714	CO195_05270	CDS	723	SPA_RS05115	CDS	723	SEEPA511_RS14005	CDS	723	T_RS05225	5end22;i24;	722	SPI-1 type III secretion system guanine nucleotide exchange factor SopE2
SEN_RS06135	CDS	165	COO54_05465	CDS	165	CO195_05275	CDS	165	SPA_RS05120	CDS	165	SEEPA511_RS23445	CDS	165	T_RS05230	CDS	165	membrane protein
SEN_RS06140	CDS	651	COO54_05470	CDS	651	CO195_05280	CDS	651	SPA_RS05125	CDS	651	SEEPA511_RS14000	CDS	651	T_RS05235	CDS	651	protein-serine/threonine phosphatase
SEN_RS06145	CDS	192	COO54_05475	CDS	192	CO195_05285	CDS	192	SPA_RS05130	CDS	192	SEEPA511_RS13995	CDS	192	T_RS05240	CDS	192	DUF1482 domain-containing protein
SEN_RS06150	CDS	240	COO54_05480	CDS	240	CO195_05290	CDS	240	SPA_RS05135	CDS	240	SEEPA511_RS13990	CDS	240	T_RS05245	CDS	240	DUF1480 domain-containing protein
SEN_RS06155	CDS	1440	COO54_05485	CDS	1440	CO195_05295	CDS	1440	SPA_RS05140	CDS	1440	SEEPA511_RS13985	CDS	1440	T_RS05250	CDS	1440	16S rRNA (cytosine(1407)-C(5))-methyltransferase RsmF
SEN_RS06160	CDS	2640	COO54_05490	CDS	2640	CO195_05300	CDS	2640	SPA_RS05145	CDS	2640	SEEPA511_RS13980	CDS	2640	T_RS05255	CDS	2640	MCE family protein
SEN_RS06165	CDS	1284	COO54_05495	CDS	1284	CO195_05305	CDS	1284	SPA_RS05150	CDS	1284	SEEPA511_RS13975	CDS	1284	T_RS05260	CDS	1284	paraquat-inducible protein A
SEN_RS06170	CDS	585	COO54_05500	CDS	585	CO195_05310	CDS	585	SPA_RS05155	CDS	585	SEEPA511_RS13970	CDS	585	T_RS05265	CDS	585	hypothetical protein
SEN_RS06175	CDS	687	COO54_05505	CDS	687	CO195_05315	i115;	680	SPA_RS05160	i115;	680	SEEPA511_RS13965	CDS	687	T_RS05270	CDS	687	RNA chaperone ProQ
SEN_RS06180	CDS	2049	COO54_05510	CDS	2049	CO195_05320	CDS	2049	SPA_RS05165	CDS	2049	SEEPA511_RS13960	CDS	2049	T_RS05275	CDS	2049	tail-specific protease
SEN_RS06185	CDS	882	COO54_05515	CDS	882	CO195_05325	CDS	882	SPA_RS05170	CDS	882	SEEPA511_RS13955	CDS	882	T_RS05280	CDS	882	protease HtpX
SEN_RS06190	CDS	1374	COO54_05520	CDS	1374	CO195_05330	CDS	1374	SPA_RS05175	CDS	1374	SEEPA511_RS13950	CDS	1374	T_RS05285	i9;st169;	1373	MFS transporter
SEN_RS06195	CDS	792	COO54_05525	CDS	792	CO195_05335	CDS	792	SPA_RS05180	CDS	792	SEEPA511_RS13945	CDS	792	T_RS05290	CDS	792	DNA-binding transcriptional regulator KdgR
SEN_RS06200	CDS	240	COO54_05530	CDS	240	CO195_05340	CDS	240	SPA_RS05185	CDS	240	SEEPA511_RS13940	CDS	240	T_RS05295	CDS	240	hypothetical protein
SEN_RS06205	CDS	144	COO54_05535	CDS	144	CO195_05345	CDS	144	SPA_RS05190	CDS	144	SEEPA511_RS13935	CDS	144	T_RS05300	CDS	144	PhoP/PhoQ regulator MgrB
SEN_RS06210	CDS	288	COO54_05540	CDS	288	CO195_05350	CDS	288	SPA_RS05195	CDS	288	SEEPA511_RS13930	CDS	288	T_RS05305	CDS	288	hypothetical protein
SEN_RS06215	CDS	144	COO54_05545	CDS	144	CO195_05355	CDS	144	SPA_RS05200	CDS	144	SEEPA511_RS13925	CDS	144	T_RS05310	CDS	144	DUF2627 domain-containing protein
SEN_RS06220	CDS	210	COO54_05550	CDS	210	CO195_05360	CDS	210	SPA_RS05205	CDS	210	SEEPA511_RS13920	CDS	210	T_RS05315	CDS	210	cold-shock protein CspC
SEN_RS06225	CDS	1746	COO54_05555	CDS	1746	CO195_05365	CDS	1746	SPA_RS05210	CDS	1746	SEEPA511_RS13915	CDS	1746	T_RS05320	CDS	1746	cell division protein FtsI
SEN_RS06230	CDS	810	COO54_05560	CDS	810	CO195_05370	CDS	810	SPA_RS05215	CDS	810	SEEPA511_RS13910	CDS	810	T_RS05325	CDS	810	23S rRNA (guanine(745)-N(1))-methyltransferase
SEN_RS06235	CDS	621	COO54_05565	CDS	621	CO195_05375	CDS	621	SPA_RS05220	CDS	621	SEEPA511_RS13905	CDS	621	T_RS05330	CDS	621	membrane protein
SEN_RS24280	pseudo	224	COO54_05570	pseudo	224	CO195_05380	pseudo	224	SPA_RS24350	pseudo	224	SEEPA511_RS23440	pseudo	224	NA	NA	NA	-
SEN_RS06240	CDS	459	COO54_05575	CDS	459	CO195_05385	CDS	459	SPA_RS05225	CDS	459	SEEPA511_RS13895	CDS	459	T_RS05335	CDS	459	hypothetical protein
SEN_RS06245	CDS	852	COO54_05580	CDS	852	CO195_05390	CDS	852	SPA_RS05230	CDS	852	SEEPA511_RS13890	CDS	852	T_RS05340	CDS	852	PTS mannose transporter subunit IID
SEN_RS06250	CDS	801	COO54_05585	CDS	801	CO195_05395	CDS	801	SPA_RS05235	CDS	801	SEEPA511_RS13885	CDS	801	T_RS05345	CDS	801	PTS mannose/fructose/sorbose transporter subunit IIC
SEN_RS06255	CDS	969	COO54_05590	CDS	969	CO195_05400	CDS	969	SPA_RS05240	CDS	969	SEEPA511_RS13880	CDS	969	T_RS05350	CDS	969	PTS mannose transporter subunit IIAB
SEN_RS06260	CDS	336	COO54_05595	CDS	336	CO195_05405	CDS	336	SPA_RS05245	CDS	336	SEEPA511_RS13875	CDS	336	T_RS05355	CDS	336	hypothetical protein
SEN_RS06265	CDS	1560	COO54_05600	CDS	1560	CO195_05410	CDS	1560	SPA_RS05250	CDS	1560	SEEPA511_RS13870	CDS	1560	T_RS05360	CDS	1560	TerC family protein
SEN_RS06270	CDS	1602	COO54_05605	CDS	1602	CO195_05415	CDS	1602	SPA_RS05255	CDS	1602	SEEPA511_RS13865	CDS	1602	T_RS05365	CDS	1602	cyclic diguanylate phosphodiesterase
SEN_RS06275	CDS	1365	COO54_05610	CDS	1365	CO195_05420	CDS	1365	SPA_RS05260	CDS	1365	SEEPA511_RS13860	CDS	1365	T_RS05370	CDS	1365	L-serine ammonia-lyase
SEN_RS06280	CDS	579	COO54_05615	CDS	579	CO195_05425	CDS	579	SPA_RS05265	CDS	579	SEEPA511_RS13855	CDS	579	T_RS05375	CDS	579	coenzyme A pyrophosphatase
SEN_RS06285	CDS	1365	COO54_05620	CDS	1365	CO195_05430	CDS	1365	SPA_RS05270	CDS	1365	SEEPA511_RS13850	CDS	1365	T_RS05380	CDS	1365	aminodeoxychorismate synthase component 1
SEN_RS06290	CDS	180	COO54_05625	CDS	180	CO195_05435	CDS	180	SPA_RS05275	CDS	180	SEEPA511_RS13845	CDS	180	T_RS05385	CDS	180	YoaH family protein
SEN_RS06295	CDS	345	COO54_05630	CDS	345	CO195_05440	CDS	345	SPA_RS05280	CDS	345	SEEPA511_RS13840	CDS	345	T_RS05390	CDS	345	RidA family protein
SEN_RS06300	CDS	1911	COO54_05635	CDS	1911	CO195_05445	CDS	1911	SPA_RS05285	CDS	1911	SEEPA511_RS13835	CDS	1911	T_RS05395	CDS	1911	ATP-dependent DNA helicase
SEN_RS06305	CDS	696	COO54_05640	CDS	696	CO195_05450	CDS	696	SPA_RS05290	CDS	696	SEEPA511_RS13830	CDS	696	T_RS05400	CDS	696	tRNA (adenosine(37)-N6)-threonylcarbamoyltransferase complex dimerization subunit type 1 TsaB
SEN_RS06310	CDS	582	COO54_05645	CDS	582	CO195_05455	CDS	582	SPA_RS05295	CDS	582	SEEPA511_RS13825	CDS	582	T_RS05405	CDS	582	membrane protein
SEN_RS23155	CDS	207	COO54_05650	CDS	207	CO195_05460	CDS	207	SPA_RS23210	CDS	207	SEEPA511_RS13820	CDS	207	T_RS24000	CDS	207	hypothetical protein
SEN_RS06315	CDS	1686	COO54_05655	CDS	1686	CO195_05465	CDS	1686	SPA_RS05300	CDS	1686	SEEPA511_RS13815	CDS	1686	T_RS05410	CDS	1686	long-chain-fatty-acid--CoA ligase
SEN_RS06320	CDS	1128	COO54_05660	CDS	1128	CO195_05470	CDS	1128	SPA_RS05305	CDS	1128	SEEPA511_RS13810	CDS	1128	T_RS05415	CDS	1128	ribonuclease D
SEN_RS06325	CDS	267	COO54_05665	CDS	267	CO195_05475	CDS	267	SPA_RS05310	CDS	267	SEEPA511_RS13805	CDS	267	T_RS05420	CDS	267	cell division topological specificity factor
SEN_RS06330	CDS	813	COO54_05670	CDS	813	CO195_05480	CDS	813	SPA_RS05315	CDS	813	SEEPA511_RS13800	CDS	813	T_RS05425	CDS	813	septum site-determining protein MinD
SEN_RS06335	CDS	708	COO54_05675	CDS	708	CO195_05485	CDS	708	SPA_RS05320	CDS	708	SEEPA511_RS13795	CDS	708	T_RS05430	CDS	708	septum site-determining protein MinC
SEN_RS06340	CDS	333	COO54_05680	CDS	333	CO195_05490	CDS	333	SPA_RS05325	CDS	333	SEEPA511_RS13790	CDS	333	T_RS05435	CDS	333	hypothetical protein
SEN_RS06345	CDS	660	COO54_05685	CDS	660	CO195_05495	CDS	660	SPA_RS05330	CDS	660	SEEPA511_RS13785	CDS	660	T_RS05440	CDS	660	isomerase/hydrolase
SEN_RS06350	CDS	462	COO54_05690	CDS	462	CO195_05500	CDS	462	SPA_RS05335	CDS	462	SEEPA511_RS13780	CDS	462	T_RS05445	CDS	462	hypothetical protein
SEN_RS06355	CDS	138	COO54_05695	CDS	138	CO195_05505	CDS	138	SPA_RS05340	CDS	138	SEEPA511_RS23435	CDS	138	T_RS05450	CDS	138	hypothetical protein
SEN_RS06360	CDS	174	COO54_05700	CDS	174	CO195_05510	CDS	174	SPA_RS05345	CDS	174	SEEPA511_RS13775	CDS	174	T_RS05455	CDS	174	protein gns
SEN_RS06365	CDS	342	COO54_05705	CDS	342	CO195_05515	CDS	342	SPA_RS05350	CDS	342	SEEPA511_RS13770	CDS	342	T_RS05460	CDS	342	DUF1971 domain-containing protein
SEN_RS06370	CDS	531	COO54_05710	CDS	531	CO195_05520	CDS	531	SPA_RS05355	CDS	531	SEEPA511_RS13765	CDS	531	T_RS05465	CDS	531	disulfide bond formation protein B
SEN_RS06375	CDS	1545	COO54_05715	CDS	1545	CO195_05525	CDS	1545	SPA_RS05360	CDS	1545	SEEPA511_RS13760	CDS	1545	T_RS05470	CDS	1545	Na+/H+ antiporter NhaB
SEN_RS06380	CDS	720	COO54_05720	CDS	720	CO195_05530	CDS	720	SPA_RS05365	CDS	720	SEEPA511_RS13755	CDS	720	T_RS05475	CDS	720	fatty acid metabolism transcriptional regulator FadR
SEN_RS06385	CDS	1533	COO54_05725	CDS	1533	CO195_05535	CDS	1533	SPA_RS05370	CDS	1533	SEEPA511_RS13750	CDS	1533	T_RS05480	CDS	1533	SpoVR family protein
SEN_RS06390	CDS	1299	COO54_05730	CDS	1299	CO195_05540	CDS	1299	SPA_RS05375	CDS	1299	SEEPA511_RS13745	CDS	1299	T_RS05485	CDS	1299	D-amino-acid dehydrogenase
SEN_RS06395	CDS	1071	COO54_05735	CDS	1071	CO195_05545	CDS	1071	SPA_RS05380	CDS	1071	SEEPA511_RS13740	st72;	1071	T_RS05490	CDS	1071	alanine racemase
SEN_RS06400	CDS	1734	COO54_05740	CDS	1734	CO195_05550	CDS	1734	SPA_RS05385	CDS	1734	SEEPA511_RS13735	CDS	1734	T_RS05495	CDS	1734	K+/H+ antiporter NhaP2
SEN_RS06405	CDS	915	COO54_05745	CDS	915	CO195_05555	CDS	915	SPA_RS05390	CDS	915	SEEPA511_RS13730	CDS	915	T_RS05500	CDS	915	muramoyltetrapeptide carboxypeptidase
SEN_RS06410	CDS	612	COO54_05750	CDS	612	CO195_05560	CDS	612	SPA_RS05395	CDS	612	SEEPA511_RS13725	CDS	612	T_RS05505	CDS	612	murein transglycosylase
SEN_RS06415	CDS	735	COO54_05755	CDS	735	CO195_05565	CDS	690	SPA_RS05400	CDS	690	SEEPA511_RS13720	CDS	690	T_RS05510	CDS	735	flagellar brake protein YcgR
SEN_RS06420	CDS	255	COO54_05760	CDS	255	CO195_05570	CDS	255	SPA_RS05405	CDS	255	SEEPA511_RS13715	CDS	255	T_RS05515	CDS	255	GlsB/YeaQ/YmgE family stress response membrane protein
SEN_RS06425	CDS	1713	COO54_05765	CDS	1713	CO195_05575	CDS	1713	SPA_RS05410	CDS	1713	SEEPA511_RS13710	CDS	1713	T_RS05520	st92;	1713	trehalase
SEN_RS06430	CDS	1275	COO54_05770	CDS	1275	CO195_05580	CDS	1275	SPA_RS05415	CDS	1275	SEEPA511_RS13705	CDS	1275	T_RS05530	CDS	1170	Glu/Leu/Phe/Val dehydrogenase
SEN_RS06435	CDS	90	COO54_05775	CDS	90	CO195_05585	CDS	90	SPA_RS05420	CDS	90	SEEPA511_RS13700	CDS	90	T_RS05535	CDS	90	cytochrome bd-II oxidase subunit CbdX
SEN_RS06440	CDS	1137	COO54_05780	CDS	1137	CO195_05590	CDS	1137	SPA_RS05425	CDS	1137	SEEPA511_RS13695	CDS	1137	T_RS05540	CDS	1137	cytochrome bd oxidase subunit II
SEN_RS06445	CDS	1545	COO54_05785	CDS	1545	CO195_05595	CDS	1101	SPA_RS05430	CDS	1545	SEEPA511_RS13690	CDS	1545	T_RS05545	CDS	1545	cytochrome bd-II ubiquinol oxidase subunit I
SEN_RS06450	CDS	849	COO54_05790	CDS	849	CO195_05600	CDS	849	SPA_RS05435	CDS	849	SEEPA511_RS13685	CDS	849	T_RS05550	CDS	849	hydrogenase expression/formation protein
SEN_RS06455	CDS	405	COO54_05795	CDS	405	CO195_05605	CDS	405	SPA_RS05440	CDS	405	SEEPA511_RS13680	CDS	405	T_RS05555	CDS	405	hydrogenase-1 operon protein HyaE
SEN_RS06460	CDS	597	COO54_05800	CDS	597	CO195_05610	CDS	597	SPA_RS05445	CDS	597	SEEPA511_RS13675	CDS	597	T_RS05560	CDS	597	hydrogenase 1 maturation protease
SEN_RS06465	CDS	732	COO54_05805	CDS	732	CO195_05615	CDS	732	SPA_RS05450	CDS	732	SEEPA511_RS13670	CDS	732	T_RS05565	CDS	732	hydrogenase 1 b-type cytochrome subunit
SEN_RS06470	CDS	1794	COO54_05810	CDS	1794	CO195_05620	CDS	1794	SPA_RS05455	CDS	1794	SEEPA511_RS13665	CDS	1794	T_RS05570	CDS	1794	hydrogenase 2 large subunit
SEN_RS06475	CDS	1119	COO54_05815	CDS	1119	CO195_05625	i143;	1108	SPA_RS05460	i143;	1108	SEEPA511_RS13660	i143;	1108	T_RS05575	st167;	1119	hydrogenase
SEN_RS06480	CDS	453	NA	NA	NA	NA	NA	NA	NA	NA	NA	NA	NA	NA	NA	NA	NA	hypothetical protein
SEN_RS06485	CDS	660	NA	NA	NA	NA	NA	NA	NA	NA	NA	NA	NA	NA	NA	NA	NA	hypothetical protein
SEN_RS06490	CDS	1092	COO54_05825	CDS	1092	CO195_05635	CDS	1092	SPA_RS05470	CDS	1092	SEEPA511_RS13650	CDS	1092	T_RS05585	CDS	1092	redox-regulated ATPase YchF
SEN_RS06495	CDS	609	COO54_05830	CDS	609	CO195_05640	CDS	609	SPA_RS05475	CDS	609	SEEPA511_RS13645	CDS	609	T_RS05590	CDS	609	aminoacyl-tRNA hydrolase
SEN_RS06500	CDS	279	COO54_05835	CDS	279	CO195_05645	CDS	279	SPA_RS05480	CDS	279	SEEPA511_RS13640	CDS	279	T_RS05595	CDS	222	membrane protein
SEN_RS06505	CDS	1686	COO54_05840	CDS	1686	CO195_05650	CDS	1686	SPA_RS05485	CDS	1686	SEEPA511_RS13635	CDS	1686	T_RS05600	CDS	1686	C4-dicarboxylic acid transporter DauA
SEN_RS06510	CDS	948	COO54_05845	CDS	948	CO195_05655	CDS	948	SPA_RS05490	CDS	948	SEEPA511_RS13630	CDS	948	T_RS05605	CDS	948	ribose-phosphate pyrophosphokinase
SEN_RS06515	CDS	852	COO54_05850	CDS	852	CO195_05660	CDS	852	SPA_RS05495	CDS	852	SEEPA511_RS13625	CDS	852	T_RS05610	CDS	852	4-diphosphocytidyl-2C-methyl-D-erythritol kinase
SEN_RS06520	CDS	624	COO54_05855	CDS	624	CO195_05665	CDS	624	SPA_RS05500	CDS	624	SEEPA511_RS13620	CDS	624	T_RS05615	CDS	624	outer membrane lipoprotein LolB
SEN_RS06525	CDS	1257	COO54_05860	CDS	1257	CO195_05670	CDS	1257	SPA_RS05505	CDS	1257	SEEPA511_RS13615	CDS	1257	T_RS05620	CDS	1257	glutamyl-tRNA reductase
SEN_RS06530	CDS	1083	COO54_05865	CDS	1083	CO195_05675	CDS	1083	SPA_RS05510	CDS	1083	SEEPA511_RS13610	CDS	1083	T_RS05625	CDS	1083	peptide chain release factor 1
SEN_RS06535	CDS	834	COO54_05870	CDS	834	CO195_05680	CDS	834	SPA_RS05515	CDS	834	SEEPA511_RS13605	CDS	834	T_RS05630	CDS	834	protein-(glutamine-N5) methyltransferase, release factor-specific
SEN_RS06540	CDS	390	COO54_05875	CDS	390	CO195_05685	CDS	390	SPA_RS05520	CDS	390	SEEPA511_RS13600	CDS	390	T_RS05635	CDS	390	hypothetical protein
SEN_RS06545	CDS	810	COO54_05880	CDS	810	CO195_05690	CDS	810	SPA_RS05525	CDS	810	SEEPA511_RS13595	CDS	810	T_RS05640	CDS	810	protein sirB1
SEN_RS06550	CDS	855	COO54_05885	CDS	855	CO195_05695	CDS	855	SPA_RS05530	CDS	855	SEEPA511_RS13590	CDS	855	T_RS05645	CDS	855	2-dehydro-3-deoxyphosphooctonate aldolase
SEN_RS06555	CDS	1101	COO54_05890	CDS	1101	CO195_05700	CDS	1101	SPA_RS05535	CDS	1101	SEEPA511_RS13585	CDS	1101	T_RS08555	CDS	1101	sodium-potassium/proton antiporter ChaA
SEN_RS06560	CDS	231	COO54_05895	CDS	231	CO195_05705	CDS	231	SPA_RS05540	st22;	231	SEEPA511_RS13580	st22;	231	T_RS08550	CDS	231	cation transport regulator
SEN_RS06565	CDS	354	COO54_05900	CDS	354	CO195_05710	CDS	354	SPA_RS05545	CDS	354	SEEPA511_RS13575	CDS	354	T_RS08545	CDS	354	hypothetical protein
SEN_RS06570	CDS	1425	COO54_05905	CDS	1425	CO195_05715	CDS	1425	SPA_RS05550	CDS	1425	SEEPA511_RS13570	CDS	1425	T_RS08540	CDS	1425	YchO family inverse autotransporter domain-containing protein
SEN_RS06575	CDS	651	COO54_05910	CDS	651	CO195_05720	CDS	651	SPA_RS05555	CDS	651	SEEPA511_RS13565	CDS	651	T_RS08535	CDS	651	two-component system response regulator NarL
SEN_RS06580	CDS	1797	COO54_05915	CDS	1797	CO195_05725	CDS	1797	SPA_RS05560	CDS	1797	SEEPA511_RS13560	CDS	1797	T_RS08530	CDS	1797	nitrate/nitrite two-component system sensor histidine kinase NarX
SEN_RS23160	CDS	186	COO54_05920	CDS	186	CO195_05730	CDS	186	SPA_RS23215	CDS	186	SEEPA511_RS13555	CDS	186	T_RS24205	CDS	186	hypothetical protein
SEN_RS06585	CDS	1398	COO54_05925	CDS	1398	CO195_05735	CDS	1398	SPA_RS05565	CDS	1398	SEEPA511_RS13550	CDS	1398	T_RS08525	CDS	1398	NarK family nitrate/nitrite MFS transporter
SEN_RS06590	CDS	3744	COO54_05930	CDS	3744	CO195_05740	CDS	3744	SPA_RS05570	CDS	3744	SEEPA511_RS13545	CDS	3744	T_RS08520	CDS	3744	nitrate reductase subunit alpha
SEN_RS06595	CDS	1539	COO54_05935	CDS	1539	CO195_05745	CDS	1536	SPA_RS05575	CDS	1536	SEEPA511_RS13540	CDS	1536	T_RS08515	CDS	1536	nitrate reductase subunit beta
SEN_RS06600	CDS	711	COO54_05940	CDS	711	CO195_05750	CDS	711	SPA_RS05580	CDS	711	SEEPA511_RS13535	CDS	711	T_RS08510	CDS	711	nitrate reductase molybdenum cofactor assembly chaperone
SEN_RS06605	CDS	678	COO54_05945	CDS	678	CO195_05755	CDS	678	SPA_RS05585	CDS	678	SEEPA511_RS13530	CDS	678	T_RS08505	CDS	678	respiratory nitrate reductase subunit gamma
SEN_RS24285	CDS	165	NA	NA	NA	CO195_05760	CDS	165	SPA_RS24355	CDS	165	SEEPA511_RS13525	CDS	165	T_RS25450	CDS	165	hypothetical protein
SEN_RS06610	CDS	1530	NA	NA	NA	CO195_05765	CDS	1530	SPA_RS05590	CDS	1530	SEEPA511_RS13520	CDS	1530	T_RS08500	CDS	1530	sel1 repeat family protein
SEN_RS06615	tRNA	85	NA	NA	NA	NA	NA	NA	NA	NA	NA	NA	NA	NA	NA	NA	NA	tRNA-Tyr
SEN_RS06620	tRNA	85	COO54_05980	tRNA	85	CO195_05780	tRNA	85	SPA_RS05600	tRNA	85	SEEPA511_RS13495	tRNA	85	NA	NA	NA	tRNA-Tyr
SEN_RS06630	CDS	843	COO54_05990	CDS	843	CO195_05790	CDS	843	SPA_RS05610	CDS	843	SEEPA511_RS13485	CDS	843	T_RS08490	CDS	843	formyltetrahydrofolate deformylase
SEN_RS06635	CDS	459	COO54_05995	CDS	459	CO195_05795	CDS	459	SPA_RS05615	CDS	459	SEEPA511_RS13480	CDS	507	T_RS08485	st85;	459	hypothetical protein
SEN_RS06640	CDS	906	COO54_06000	CDS	906	CO195_05800	CDS	906	SPA_RS05620	CDS	906	SEEPA511_RS13475	CDS	906	T_RS08480	CDS	906	patatin family protein
SEN_RS06645	CDS	1014	COO54_06005	CDS	1014	CO195_05805	CDS	1014	SPA_RS05625	CDS	1014	SEEPA511_RS13470	CDS	1014	T_RS08475	CDS	1014	two-component system response regulator RssB
SEN_RS06650	CDS	909	COO54_06010	CDS	909	CO195_05810	CDS	909	SPA_RS05630	CDS	909	SEEPA511_RS13465	CDS	909	T_RS08470	CDS	909	UTP--glucose-1-phosphate uridylyltransferase
SEN_RS06655	CDS	414	COO54_06015	CDS	414	CO195_05815	CDS	414	SPA_RS05635	CDS	414	SEEPA511_RS13460	CDS	414	T_RS08465	CDS	414	DNA-binding protein H-NS
SEN_RS06660	CDS	618	COO54_06020	CDS	618	CO195_05820	CDS	618	SPA_RS05640	CDS	618	SEEPA511_RS13455	CDS	618	T_RS08460	CDS	618	thymidine kinase
SEN_RS06665	CDS	2679	COO54_06025	CDS	2679	CO195_05825	CDS	2679	SPA_RS05645	CDS	2679	SEEPA511_RS13450	CDS	2679	T_RS08455	CDS	2679	bifunctional acetaldehyde-CoA/alcohol dehydrogenase
SEN_RS06670	CDS	648	COO54_06030	CDS	648	CO195_05830	CDS	648	SPA_RS05650	CDS	648	SEEPA511_RS13445	CDS	648	T_RS08450	CDS	648	MarC family protein
SEN_RS23165	CDS	339	COO54_06035	i69;	338	CO195_05835	i69;	338	SPA_RS23220	i69;	338	SEEPA511_RS13440	i69;	338	T_RS24200	i37;i69;	337	hypothetical protein
SEN_RS06675	CDS	1749	COO54_06040	CDS	1749	CO195_05840	CDS	1749	SPA_RS05655	CDS	1749	SEEPA511_RS13435	CDS	1749	T_RS08445	CDS	1749	oligopeptide ABC transporter substrate-binding protein OppA
SEN_RS06680	CDS	921	COO54_06045	CDS	921	CO195_05845	CDS	921	SPA_RS05660	CDS	921	SEEPA511_RS13430	CDS	921	T_RS08440	CDS	921	peptide ABC transporter permease
SEN_RS06685	CDS	909	COO54_06050	CDS	909	CO195_05850	CDS	909	SPA_RS05665	CDS	909	SEEPA511_RS13425	CDS	909	T_RS08435	i162;	908	peptide ABC transporter permease
SEN_RS06690	CDS	1008	COO54_06055	CDS	1008	CO195_05855	CDS	1008	SPA_RS05670	CDS	1008	SEEPA511_RS13420	CDS	1008	T_RS08430	CDS	1008	oligopeptide transport ATP-binding protein OppD
SEN_RS06695	CDS	1005	COO54_06060	CDS	1005	CO195_05860	CDS	1005	SPA_RS05675	CDS	1005	SEEPA511_RS13415	CDS	1005	T_RS08425	CDS	1005	ABC transporter ATP-binding protein
SEN_RS06700	CDS	837	COO54_06065	CDS	837	CO195_05865	CDS	837	SPA_RS05680	CDS	837	SEEPA511_RS13410	CDS	837	T_RS08420	CDS	837	voltage-gated potassium channel
SEN_RS06705	CDS	330	COO54_06070	CDS	330	CO195_05870	CDS	330	SPA_RS05685	CDS	330	SEEPA511_RS13405	CDS	330	T_RS08415	CDS	330	dsDNA-mimic protein
SEN_RS06710	CDS	1461	COO54_06075	CDS	1461	CO195_05875	CDS	1461	SPA_RS05690	CDS	1461	SEEPA511_RS13400	CDS	1461	T_RS08410	CDS	1461	cardiolipin synthase A
SEN_RS06715	CDS	297	COO54_06085	CDS	297	CO195_05885	CDS	297	SPA_RS05695	CDS	297	SEEPA511_RS13395	CDS	297	T_RS08405	CDS	297	hypothetical protein
SEN_RS06720	CDS	729	COO54_06090	CDS	729	CO195_05890	CDS	729	SPA_RS05700	CDS	729	SEEPA511_RS13390	CDS	729	T_RS08400	CDS	729	TonB system transport protein TonB
SEN_RS06725	CDS	402	COO54_06095	CDS	402	CO195_05895	CDS	402	SPA_RS05705	CDS	402	SEEPA511_RS13385	CDS	402	T_RS08395	CDS	402	acyl-CoA thioesterase
SEN_RS06730	CDS	540	COO54_06100	CDS	540	CO195_05900	CDS	540	SPA_RS05710	CDS	540	SEEPA511_RS13380	CDS	540	T_RS08390	CDS	540	intracellular septation protein A
SEN_RS06735	CDS	744	COO54_06105	CDS	744	CO195_05905	CDS	744	SPA_RS05715	CDS	744	SEEPA511_RS13375	CDS	744	T_RS08385	CDS	744	hypothetical protein
SEN_RS06740	CDS	405	COO54_06110	CDS	405	CO195_05910	CDS	405	SPA_RS05720	CDS	405	SEEPA511_RS13370	CDS	405	T_RS08380	CDS	405	YkgJ family cysteine cluster protein
SEN_RS06745	CDS	639	COO54_06115	CDS	639	CO195_05915	CDS	639	SPA_RS05725	CDS	639	SEEPA511_RS13365	CDS	639	T_RS08375	CDS	639	outer membrane protein W
SEN_RS06750	CDS	879	COO54_06120	CDS	879	CO195_05920	CDS	879	SPA_RS05730	CDS	879	SEEPA511_RS13360	CDS	879	T_RS08370	CDS	879	catalase
SEN_RS06755	CDS	507	COO54_06125	CDS	507	CO195_05925	CDS	507	SPA_RS05735	CDS	507	SEEPA511_RS13355	CDS	507	T_RS08365	CDS	507	ferritin-like domain-containing protein
SEN_RS06760	CDS	504	COO54_06130	CDS	504	CO195_05930	CDS	504	SPA_RS05740	CDS	504	SEEPA511_RS13350	CDS	504	T_RS08360	CDS	504	ferritin-like domain-containing protein
SEN_RS06765	CDS	183	COO54_06135	CDS	183	CO195_05935	CDS	183	SPA_RS05745	CDS	183	SEEPA511_RS13345	CDS	183	T_RS08355	CDS	183	hypothetical protein
SEN_RS06770	CDS	807	COO54_06140	CDS	807	CO195_05940	CDS	807	SPA_RS05750	CDS	807	SEEPA511_RS13340	CDS	807	T_RS08350	CDS	807	tryptophan synthase subunit alpha
SEN_RS06775	CDS	1194	COO54_06145	CDS	1194	CO195_05945	CDS	1194	SPA_RS05755	CDS	1194	SEEPA511_RS13335	CDS	1194	T_RS08345	CDS	1194	tryptophan synthase subunit beta
SEN_RS06780	CDS	1359	COO54_06150	CDS	1359	CO195_05950	CDS	1359	SPA_RS05760	CDS	1359	SEEPA511_RS13330	CDS	1359	T_RS08340	CDS	1359	bifunctional indole-3-glycerol-phosphate synthase TrpC/phosphoribosylanthranilate isomerase TrpF
SEN_RS06785	CDS	1596	COO54_06155	CDS	1596	CO195_05955	st189;	1596	SPA_RS05765	CDS	1596	SEEPA511_RS13325	CDS	1596	T_RS08335	CDS	1596	bifunctional anthranilate synthase glutamate amidotransferase component TrpG/anthranilate phosphoribosyltransferase TrpD
SEN_RS06790	CDS	1563	COO54_06160	CDS	1563	CO195_05960	CDS	1563	SPA_RS05770	CDS	1563	SEEPA511_RS13320	CDS	1563	T_RS08330	CDS	1563	anthranilate synthase component I
SEN_RS23170	CDS	45	COO54_06165	CDS	45	CO195_05965	CDS	45	SPA_RS23225	CDS	45	SEEPA511_RS13315	CDS	45	NA	NA	NA	trp operon leader peptide
SEN_RS06795	CDS	882	COO54_06170	CDS	882	CO195_05970	CDS	882	SPA_RS05775	CDS	882	SEEPA511_RS13310	CDS	882	T_RS08325	CDS	882	5'-3' exoribonuclease
SEN_RS06800	CDS	621	COO54_06175	CDS	621	CO195_05975	CDS	621	SPA_RS05780	CDS	621	SEEPA511_RS13305	CDS	621	T_RS08320	CDS	621	hypothetical protein
SEN_RS06805	CDS	876	COO54_06180	CDS	876	CO195_05980	CDS	876	SPA_RS05785	CDS	876	SEEPA511_RS13300	CDS	876	T_RS08315	CDS	876	23S rRNA pseudouridylate synthase B
SEN_RS06810	CDS	591	COO54_06185	CDS	591	CO195_05985	CDS	591	SPA_RS05790	CDS	591	SEEPA511_RS13295	CDS	591	T_RS08310	CDS	591	cob(I)yrinic acid a,c-diamide adenosyltransferase
SEN_RS06815	CDS	762	COO54_06190	CDS	762	CO195_05990	CDS	762	SPA_RS05795	CDS	762	SEEPA511_RS13290	CDS	762	T_RS08305	CDS	762	YciK family oxidoreductase
SEN_RS06820	CDS	1047	COO54_06195	CDS	1047	CO195_05995	CDS	1047	SPA_RS05800	CDS	1047	SEEPA511_RS13285	CDS	1047	T_RS08300	CDS	1047	protease SohB
SEN_RS06825	CDS	252	COO54_06200	CDS	252	CO195_06000	CDS	252	SPA_RS05805	CDS	252	SEEPA511_RS13280	CDS	252	T_RS08295	CDS	252	hypothetical protein
SEN_RS06830	CDS	2598	COO54_06210	CDS	2598	CO195_06010	CDS	2598	SPA_RS05810	CDS	2598	SEEPA511_RS13275	CDS	2598	T_RS08290	CDS	2598	DNA topoisomerase 1
SEN_RS06835	CDS	975	COO54_06220	CDS	975	CO195_06020	CDS	975	SPA_RS05815	CDS	975	SEEPA511_RS13265	CDS	975	T_RS08285	CDS	975	LysR family transcriptional regulator CysB
SEN_RS06840	CDS	129	NA	NA	NA	NA	NA	NA	SPA_RS05820	CDS	129	SEEPA511_RS13260	CDS	129	T_RS08280	CDS	129	YmiA family putative membrane protein
SEN_RS24290	CDS	171	COO54_06230	CDS	171	CO195_06030	CDS	171	SPA_RS24360	CDS	171	SEEPA511_RS13255	CDS	171	T_RS25445	CDS	171	hypothetical protein
SEN_RS06845	CDS	2676	COO54_06240	CDS	2676	CO195_06035	CDS	2676	SPA_RS05825	CDS	2676	SEEPA511_RS13250	CDS	2676	T_RS08275	CDS	2676	aconitate hydratase
SEN_RS06850	CDS	591	COO54_06245	CDS	591	CO195_06040	CDS	591	SPA_RS05830	CDS	591	SEEPA511_RS13245	CDS	591	T_RS08270	CDS	591	GTP cyclohydrolase II
SEN_RS06855	CDS	765	COO54_06250	CDS	765	CO195_06045	CDS	765	SPA_RS05835	CDS	765	SEEPA511_RS13240	CDS	765	T_RS08265	CDS	765	phosphatidylglycerophosphatase B
SEN_RS23175	CDS	222	COO54_06255	CDS	222	CO195_06050	CDS	222	SPA_RS23235	CDS	222	SEEPA511_RS13235	CDS	222	T_RS24185	CDS	222	hypothetical protein
SEN_RS06860	CDS	309	COO54_06260	CDS	309	CO195_06055	CDS	309	SPA_RS05840	CDS	309	SEEPA511_RS13230	CDS	309	T_RS08260	CDS	309	DUF1049 domain-containing protein
SEN_RS06865	CDS	1170	COO54_06265	CDS	1170	CO195_06060	CDS	1170	SPA_RS05845	CDS	1170	SEEPA511_RS13225	CDS	1170	T_RS08255	CDS	1170	lipopolysaccharide assembly protein LapB
SEN_RS06870	CDS	738	COO54_06270	CDS	738	CO195_06065	CDS	738	SPA_RS05850	CDS	738	SEEPA511_RS13220	CDS	738	T_RS08250	CDS	738	orotidine-5'-phosphate decarboxylase
SEN_RS06875	CDS	327	COO54_06275	CDS	327	CO195_06070	CDS	327	SPA_RS05855	CDS	327	SEEPA511_RS13215	CDS	327	T_RS08245	CDS	327	stress response translation initiation inhibitor YciH
SEN_RS06880	CDS	219	COO54_06280	CDS	219	CO195_06075	CDS	219	SPA_RS05860	CDS	219	SEEPA511_RS13210	CDS	219	T_RS08240	CDS	219	osmotically-inducible lipoprotein B
SEN_RS06885	CDS	753	COO54_06285	CDS	753	CO195_06080	CDS	753	SPA_RS05865	CDS	753	SEEPA511_RS13205	CDS	753	T_RS08235	CDS	753	DeoR/GlpR transcriptional regulator
SEN_RS06890	CDS	180	COO54_06290	CDS	180	CO195_06085	CDS	180	SPA_RS05870	CDS	180	SEEPA511_RS13200	CDS	180	T_RS08230	CDS	180	hypothetical protein
SEN_RS06895	CDS	1983	COO54_06295	CDS	1983	CO195_06090	CDS	1983	SPA_RS05875	CDS	1983	SEEPA511_RS13195	CDS	1983	T_RS08225	CDS	1983	GGDEF domain-containing protein
SEN_RS23180	CDS	222	COO54_06300	CDS	222	CO195_06095	CDS	222	SPA_RS23240	CDS	222	SEEPA511_RS13190	CDS	222	T_RS24180	CDS	222	hypothetical protein
SEN_RS06900	CDS	1935	COO54_06305	CDS	1935	CO195_06100	CDS	1935	SPA_RS05880	CDS	1935	SEEPA511_RS13185	CDS	1935	T_RS08220	CDS	1935	exoribonuclease 2
SEN_RS06905	CDS	1134	COO54_06310	CDS	1134	CO195_06105	CDS	1134	SPA_RS05885	CDS	1134	SEEPA511_RS13180	CDS	1134	T_RS08215	CDS	921	CMD domain-containing protein
SEN_RS06910	CDS	789	COO54_06315	CDS	789	CO195_06110	CDS	789	SPA_RS05890	CDS	789	SEEPA511_RS13175	CDS	789	T_RS08210	CDS	789	enoyl-[acyl-carrier-protein] reductase FabI
SEN_RS06915	pseudo	299	COO54_06320	CDS	294	CO195_06115	CDS	300	SPA_RS05895	CDS	300	SEEPA511_RS13170	CDS	300	T_RS08205	CDS	300	-
SEN_RS06920	CDS	180	COO54_06325	CDS	204	CO195_06120	CDS	180	SPA_RS05900	CDS	180	SEEPA511_RS13165	CDS	180	T_RS08200	CDS	180	hypothetical protein
SEN_RS06925	CDS	1374	COO54_06330	CDS	1374	CO195_06125	i181;	1382	SPA_RS05905	i181;	1382	SEEPA511_RS13160	i181;	1382	T_RS08195	CDS	1383	SPI-2 type III secretion system effector kinase SteC
SEN_RS06930	CDS	708	COO54_06335	CDS	708	CO195_06135	CDS	708	SPA_RS05910	CDS	708	SEEPA511_RS13150	CDS	708	T_RS08190	CDS	708	diguanylate phosphodiesterase
SEN_RS06935	CDS	807	COO54_06340	CDS	807	CO195_06140	CDS	807	SPA_RS05915	CDS	807	SEEPA511_RS13145	CDS	807	T_RS08185	CDS	807	peptide ABC transporter ATP-binding protein SapF
SEN_RS06940	CDS	993	COO54_06345	CDS	993	CO195_06145	CDS	993	SPA_RS05920	CDS	993	SEEPA511_RS13140	CDS	993	T_RS08180	CDS	993	peptide ABC transporter ATP-binding protein SapD
SEN_RS06945	CDS	891	COO54_06350	CDS	891	CO195_06150	CDS	891	SPA_RS05925	CDS	891	SEEPA511_RS13135	CDS	891	T_RS08175	CDS	891	peptide ABC transporter permease SapC
SEN_RS06950	CDS	966	COO54_06355	CDS	966	CO195_06195	CDS	966	SPA_RS05965	CDS	966	SEEPA511_RS13090	CDS	966	T_RS08140	CDS	966	peptide ABC transporter permease SapB
SEN_RS06955	CDS	1650	COO54_06360	CDS	1650	CO195_06200	CDS	1650	SPA_RS05970	CDS	1650	SEEPA511_RS13085	CDS	1650	T_RS08135	CDS	1650	peptide ABC transporter substrate-binding protein SapA
SEN_RS06960	CDS	981	COO54_06365	CDS	981	CO195_06205	CDS	981	SPA_RS05975	CDS	981	SEEPA511_RS13080	CDS	981	T_RS08130	CDS	981	phage shock protein operon transcriptional activator
SEN_RS06965	CDS	663	COO54_06370	CDS	669	CO195_06210	CDS	669	SPA_RS05980	CDS	669	SEEPA511_RS13075	CDS	669	T_RS08125	CDS	669	phage shock protein PspA
SEN_RS06970	CDS	225	COO54_06375	CDS	225	CO195_06215	CDS	225	SPA_RS05985	CDS	225	SEEPA511_RS13070	CDS	225	T_RS08120	CDS	225	envelope stress response membrane protein PspB
SEN_RS06975	CDS	360	COO54_06380	CDS	360	CO195_06220	CDS	360	SPA_RS05990	CDS	360	SEEPA511_RS13065	CDS	360	T_RS08115	CDS	360	envelope stress response membrane protein PspC
SEN_RS06980	CDS	219	COO54_06385	CDS	231	CO195_06225	CDS	219	SPA_RS05995	CDS	219	SEEPA511_RS13060	CDS	219	T_RS08110	CDS	219	phage shock protein D
SEN_RS06985	CDS	315	NA	NA	NA	CO195_06230	CDS	315	SPA_RS06000	CDS	315	SEEPA511_RS13055	CDS	315	T_RS08105	CDS	315	thiosulfate sulfurtransferase PspE
SEN_RS06990	CDS	1404	COO54_06450	CDS	1404	CO195_06235	CDS	1404	SPA_RS06005	CDS	1404	SEEPA511_RS13050	CDS	1404	T_RS08100	CDS	1404	hypothetical protein
SEN_RS06995	CDS	1062	COO54_06455	CDS	1062	CO195_06240	CDS	1062	SPA_RS06010	CDS	1062	SEEPA511_RS13045	CDS	1062	T_RS08095	CDS	1062	TIGR01620 family protein
SEN_RS07000	CDS	1542	COO54_06460	CDS	1542	CO195_06245	CDS	1542	SPA_RS06015	CDS	1542	SEEPA511_RS13040	CDS	1542	T_RS08090	CDS	1542	TyrR family transcriptional regulator
SEN_RS07005	CDS	507	COO54_06465	CDS	507	CO195_06250	CDS	507	SPA_RS06020	CDS	507	SEEPA511_RS13035	CDS	507	T_RS08075	CDS	507	2-Cys peroxiredoxin
SEN_RS07010	CDS	966	COO54_06470	CDS	966	CO195_06255	CDS	966	SPA_RS06025	CDS	966	SEEPA511_RS13030	CDS	966	T_RS08070	CDS	966	L-Ala-D/L-Glu epimerase
SEN_RS07015	CDS	729	COO54_06475	CDS	729	CO195_06260	CDS	729	SPA_RS06030	CDS	729	SEEPA511_RS13025	CDS	729	T_RS08065	CDS	729	murein peptide amidase A
SEN_RS07020	CDS	1614	COO54_06480	CDS	1614	CO195_06265	CDS	1614	SPA_RS06035	CDS	1614	SEEPA511_RS13020	CDS	1614	T_RS08060	CDS	1614	peptide ABC transporter substrate-binding protein
SEN_RS07025	CDS	930	COO54_06485	CDS	930	CO195_06270	CDS	930	SPA_RS06040	i182;	929	SEEPA511_RS13015	i182;	929	T_RS08055	CDS	930	aromatic alcohol reductase
SEN_RS07030	CDS	906	COO54_06490	CDS	906	CO195_06275	CDS	906	SPA_RS06045	CDS	906	SEEPA511_RS13010	CDS	906	T_RS08050	CDS	906	LysR family transcriptional regulator
SEN_RS07035	CDS	870	COO54_06495	CDS	870	CO195_06280	CDS	870	SPA_RS06050	CDS	870	SEEPA511_RS13005	CDS	870	T_RS08045	CDS	870	aldo/keto reductase
SEN_RS07040	CDS	714	COO54_06500	CDS	714	CO195_06285	CDS	714	SPA_RS06055	CDS	714	SEEPA511_RS13000	CDS	714	T_RS08040	CDS	714	oxidoreductase
SEN_RS07045	CDS	591	COO54_06505	CDS	591	CO195_06290	CDS	591	SPA_RS06060	CDS	591	SEEPA511_RS12995	CDS	591	T_RS08035	CDS	591	TetR/AcrR family transcriptional regulator
SEN_RS07050	CDS	237	COO54_06510	CDS	237	CO195_06295	3end77;	231	SPA_RS06065	CDS	237	SEEPA511_RS12990	CDS	237	T_RS08030	CDS	237	YgdI/YgdR family lipoprotein
SEN_RS07055	CDS	1110	COO54_06515	CDS	1110	CO195_06300	CDS	1110	SPA_RS06070	CDS	1110	SEEPA511_RS12985	CDS	1110	T_RS08025	CDS	1110	hypothetical protein
SEN_RS07060	CDS	858	COO54_06520	CDS	858	CO195_06305	CDS	858	SPA_RS06075	CDS	858	SEEPA511_RS12980	CDS	858	T_RS08020	CDS	858	regulatory protein
SEN_RS07065	CDS	846	COO54_06525	CDS	846	CO195_06310	CDS	846	SPA_RS06080	CDS	846	SEEPA511_RS12975	CDS	846	T_RS08015	CDS	846	lipoprotein
SEN_RS07070	CDS	1983	COO54_06530	CDS	1983	CO195_06315	CDS	1983	SPA_RS06085	i237;	1984	SEEPA511_RS12970	i237;	1984	T_RS08010	CDS	1983	two-partner secretion translocator ZirT
SEN_RS07075	CDS	831	COO54_06535	CDS	825	CO195_06320	CDS	834	SPA_RS06090	CDS	834	SEEPA511_RS12965	CDS	834	T_RS08005	CDS	834	hypothetical protein
SEN_RS07080	CDS	180	NA	NA	NA	NA	NA	NA	NA	NA	NA	NA	NA	NA	NA	NA	NA	hypothetical protein
SEN_RS07085	CDS	558	COO54_06540	CDS	558	CO195_06325	CDS	558	SPA_RS06095	CDS	558	SEEPA511_RS12960	CDS	558	T_RS08000	CDS	558	peroxiredoxin
SEN_RS07090	CDS	339	COO54_06545	CDS	339	CO195_06330	CDS	339	SPA_RS06100	CDS	339	SEEPA511_RS12955	CDS	339	T_RS07995	CDS	339	hypothetical protein
SEN_RS07095	CDS	687	COO54_06550	CDS	687	CO195_06335	CDS	687	SPA_RS06105	CDS	687	SEEPA511_RS12950	CDS	687	T_RS07990	CDS	687	hypothetical protein
SEN_RS07100	CDS	603	COO54_06555	CDS	603	CO195_06340	CDS	603	SPA_RS06110	CDS	603	SEEPA511_RS12945	CDS	603	T_RS07985	CDS	603	XRE family transcriptional regulator
SEN_RS07105	CDS	1032	COO54_06560	CDS	1032	CO195_06345	CDS	1032	SPA_RS06115	CDS	1032	SEEPA511_RS12940	CDS	1032	T_RS07980	CDS	1032	mechanosensitive ion channel family protein
SEN_RS07110	CDS	255	COO54_06565	CDS	255	CO195_06350	CDS	255	SPA_RS06120	CDS	255	SEEPA511_RS12935	CDS	255	T_RS07975	CDS	255	DUF2534 domain-containing protein
SEN_RS07115	CDS	948	COO54_06570	CDS	948	CO195_06355	CDS	948	SPA_RS06125	CDS	948	SEEPA511_RS12930	CDS	948	T_RS07970	CDS	948	universal stress protein E
SEN_RS07120	CDS	795	COO54_06575	CDS	795	CO195_06360	CDS	795	SPA_RS06130	CDS	795	SEEPA511_RS12925	CDS	795	T_RS07965	CDS	795	transcriptional regulator FNR
SEN_RS07125	CDS	516	COO54_06580	CDS	516	CO195_06365	CDS	516	SPA_RS06135	CDS	516	SEEPA511_RS12920	CDS	516	T_RS07960	CDS	516	methylated-DNA--protein-cysteine methyltransferase
SEN_RS07130	CDS	564	COO54_06585	CDS	564	CO195_06370	CDS	564	SPA_RS06140	CDS	564	SEEPA511_RS12915	CDS	564	T_RS07955	CDS	564	DNA endonuclease SmrA
SEN_RS23185	CDS	180	NA	NA	NA	CO195_06375	CDS	180	SPA_RS23275	CDS	180	SEEPA511_RS12910	CDS	180	T_RS24145	CDS	180	hypothetical protein
SEN_RS07135	CDS	1155	COO54_06590	CDS	1155	CO195_06380	CDS	1155	SPA_RS06145	st138;	1155	SEEPA511_RS12905	st138;	1155	T_RS07950	CDS	1155	chemoreceptor protein
SEN_RS07140	CDS	984	COO54_06595	CDS	984	CO195_06385	CDS	984	SPA_RS06150	CDS	984	SEEPA511_RS12900	CDS	984	T_RS07945	CDS	984	zinc transporter ZntB
SEN_RS23190	CDS	183	COO54_06600	CDS	183	CO195_06390	CDS	183	SPA_RS23280	CDS	183	SEEPA511_RS12895	CDS	183	T_RS24140	CDS	183	hypothetical protein
SEN_RS07145	CDS	1374	COO54_06605	CDS	1374	CO195_06395	CDS	1374	SPA_RS06155	CDS	1374	SEEPA511_RS12890	CDS	1374	T_RS07940	i47;	1375	ATP-dependent RNA helicase DbpA
SEN_RS07150	CDS	936	COO54_06610	CDS	936	CO195_06400	CDS	936	SPA_RS06160	CDS	936	SEEPA511_RS12885	CDS	936	T_RS07935	CDS	936	tRNA 2-thiocytidine(32) synthetase TtcA
SEN_RS07155	pseudo	285	NA	NA	NA	NA	NA	NA	NA	NA	NA	NA	NA	NA	NA	NA	NA	-
SEN_RS07160	CDS	618	NA	NA	NA	NA	NA	NA	NA	NA	NA	NA	NA	NA	NA	NA	NA	exodeoxyribonuclease
SEN_RS07165	CDS	318	NA	NA	NA	NA	NA	NA	NA	NA	NA	NA	NA	NA	NA	NA	NA	hypothetical protein
SEN_RS07170	CDS	222	NA	NA	NA	NA	NA	NA	NA	NA	NA	NA	NA	NA	NA	NA	NA	cell division protein FtsZ
SEN_RS23195	pseudo	282	NA	NA	NA	NA	NA	NA	NA	NA	NA	NA	NA	NA	NA	NA	NA	-
SEN_RS07175	CDS	522	NA	NA	NA	NA	NA	NA	NA	NA	NA	NA	NA	NA	NA	NA	NA	hypothetical protein
SEN_RS07180	CDS	201	NA	NA	NA	NA	NA	NA	NA	NA	NA	NA	NA	NA	NA	NA	NA	DUF1391 domain-containing protein
SEN_RS07185	CDS	468	NA	NA	NA	NA	NA	NA	NA	NA	NA	NA	NA	NA	NA	NA	NA	transcriptional regulator
SEN_RS23200	pseudo	186	NA	NA	NA	NA	NA	NA	NA	NA	NA	NA	NA	NA	NA	NA	NA	-
SEN_RS07190	CDS	330	NA	NA	NA	NA	NA	NA	NA	NA	NA	NA	NA	NA	NA	NA	NA	DUF977 domain-containing protein
SEN_RS07195	CDS	555	NA	NA	NA	NA	NA	NA	NA	NA	NA	NA	NA	NA	NA	NA	NA	hypothetical protein
SEN_RS07200	CDS	933	NA	NA	NA	NA	NA	NA	NA	NA	NA	NA	NA	NA	NA	NA	NA	hypothetical protein
SEN_RS07210	CDS	213	NA	NA	NA	NA	NA	NA	NA	NA	NA	NA	NA	NA	NA	NA	NA	Hok/Gef family protein
SEN_RS07220	CDS	600	NA	NA	NA	NA	NA	NA	NA	NA	NA	NA	NA	NA	NA	NA	NA	DUF1367 domain-containing protein
SEN_RS07225	CDS	291	NA	NA	NA	NA	NA	NA	NA	NA	NA	NA	NA	NA	NA	NA	NA	DUF1364 domain-containing protein
SEN_RS07230	CDS	537	NA	NA	NA	NA	NA	NA	NA	NA	NA	NA	NA	NA	NA	NA	NA	DUF1133 domain-containing protein
SEN_RS07235	CDS	396	NA	NA	NA	NA	NA	NA	NA	NA	NA	NA	NA	NA	NA	NA	NA	hypothetical protein
SEN_RS24295	CDS	189	NA	NA	NA	NA	NA	NA	NA	NA	NA	NA	NA	NA	NA	NA	NA	hypothetical protein
SEN_RS07240	CDS	282	NA	NA	NA	NA	NA	NA	NA	NA	NA	NA	NA	NA	NA	NA	NA	phage holin family protein
SEN_RS07245	CDS	546	NA	NA	NA	NA	NA	NA	NA	NA	NA	NA	NA	NA	NA	NA	NA	hypothetical protein
SEN_RS07250	CDS	192	NA	NA	NA	NA	NA	NA	SPA_RS23285	CDS	138	SEEPA511_RS12880	CDS	138	T_RS24135	CDS	138	integrase
SEN_RS07255	CDS	153	COO54_06625	CDS	111	NA	NA	NA	NA	NA	NA	NA	NA	NA	NA	NA	NA	hypothetical protein
SEN_RS07260	CDS	339	COO54_06630	CDS	339	CO195_06415	CDS	339	SPA_RS06170	CDS	339	SEEPA511_RS12870	CDS	339	T_RS07925	CDS	339	multidrug transporter
SEN_RS07265	CDS	435	COO54_06635	CDS	435	CO195_06420	CDS	435	SPA_RS06175	CDS	435	SEEPA511_RS12865	CDS	435	T_RS07920	CDS	435	universal stress protein F
SEN_RS07270	CDS	210	COO54_06640	CDS	210	CO195_06425	CDS	210	SPA_RS23290	CDS	210	SEEPA511_RS12860	CDS	210	T_RS24130	CDS	210	hypothetical protein
SEN_RS07275	CDS	3525	COO54_06645	CDS	3525	CO195_06430	CDS	3525	SPA_RS06180	CDS	3525	SEEPA511_RS12855	CDS	3525	T_RS07910	CDS	3525	pyruvate:ferredoxin (flavodoxin) oxidoreductase
SEN_RS24300	CDS	300	NA	NA	NA	NA	NA	NA	NA	NA	NA	SEEPA511_RS23425	CDS	312	NA	NA	NA	hypothetical protein
SEN_RS07285	CDS	267	COO54_06655	CDS	267	CO195_06440	CDS	267	SPA_RS06190	CDS	267	SEEPA511_RS12850	CDS	267	T_RS07900	CDS	267	DUF333 domain-containing protein
SEN_RS07290	CDS	411	COO54_06660	CDS	411	CO195_06445	CDS	411	SPA_RS06195	CDS	411	SEEPA511_RS12845	CDS	411	T_RS07895	CDS	411	heat-inducible protein
SEN_RS07295	CDS	990	COO54_06665	CDS	990	CO195_06450	CDS	990	SPA_RS06200	CDS	990	SEEPA511_RS12840	CDS	990	T_RS07890	CDS	990	2-hydroxyacid dehydrogenase
SEN_RS07300	CDS	2637	COO54_06670	CDS	2637	CO195_06455	st268;	2637	SPA_RS06205	CDS	2637	SEEPA511_RS12835	CDS	2637	T_RS07885	CDS	2316	YdbH family protein
SEN_RS07305	CDS	192	COO54_06675	CDS	192	CO195_06460	CDS	192	SPA_RS06210	CDS	192	SEEPA511_RS12830	CDS	192	T_RS07880	CDS	192	YnbE family lipoprotein
SEN_RS07310	CDS	324	COO54_06680	CDS	324	CO195_06465	CDS	324	SPA_RS06215	CDS	324	SEEPA511_RS12825	CDS	324	T_RS07875	CDS	324	DUF1318 domain-containing protein
SEN_RS07315	CDS	450	COO54_06685	CDS	450	CO195_06470	CDS	450	SPA_RS06220	CDS	450	SEEPA511_RS12820	CDS	450	T_RS07870	CDS	450	hypothetical protein
SEN_RS07320	CDS	606	COO54_06690	CDS	606	CO195_06475	CDS	606	SPA_RS06225	CDS	606	SEEPA511_RS12815	CDS	606	T_RS07865	CDS	606	FMN-dependent NADH-azoreductase
SEN_RS07325	CDS	3903	COO54_06695	CDS	3903	CO195_06480	CDS	3903	SPA_RS06230	CDS	3903	SEEPA511_RS12810	CDS	3903	T_RS07860	CDS	3903	ATP-dependent RNA helicase HrpA
SEN_RS07330	CDS	801	COO54_06700	CDS	801	CO195_06485	CDS	1308	SPA_RS22755	CDS	1308	SEEPA511_RS12805	CDS	1308	T_RS07855	CDS	801	hypothetical protein
SEN_RS07335	CDS	531	COO54_06705	CDS	531	NA	NA	NA	NA	NA	NA	NA	NA	NA	T_RS25420	CDS	120	cytochrome b561
SEN_RS07340	CDS	519	NA	NA	NA	NA	NA	NA	NA	NA	NA	NA	NA	NA	T_RS07845	CDS	519	class I SAM-dependent methyltransferase
SEN_RS07345	pseudo	1550	COO54_06715	pseudo	1540	NA	NA	NA	NA	NA	NA	NA	NA	NA	T_RS07840	CDS	1551	-
SEN_RS07350	CDS	681	COO54_06720	CDS	681	NA	NA	NA	NA	NA	NA	NA	NA	NA	T_RS07835	CDS	681	amino acid ABC transporter permease
SEN_RS07355	CDS	732	COO54_06725	CDS	732	NA	NA	NA	NA	NA	NA	NA	NA	NA	T_RS07830	CDS	732	amino acid ABC transporter ATP-binding protein
SEN_RS07360	CDS	648	COO54_06730	CDS	648	NA	NA	NA	NA	NA	NA	NA	NA	NA	T_RS07825	CDS	648	amino acid ABC transporter permease
SEN_RS07365	CDS	762	COO54_06735	CDS	762	NA	NA	NA	NA	NA	NA	NA	NA	NA	T_RS07820	CDS	762	amino acid-binding protein
SEN_RS07370	CDS	345	COO54_06740	CDS	345	NA	NA	NA	NA	NA	NA	NA	NA	NA	T_RS07815	CDS	345	DUF1294 domain-containing protein
SEN_RS07375	CDS	1227	COO54_06745	CDS	1227	NA	NA	NA	NA	NA	NA	NA	NA	NA	NA	NA	NA	SPI-2 type III secretion system effector SseJ
SEN_RS07380	CDS	717	COO54_06750	CDS	717	NA	NA	NA	NA	NA	NA	NA	NA	NA	NA	NA	NA	membrane protein
SEN_RS24305	CDS	402	COO54_06755	CDS	402	NA	NA	NA	NA	NA	NA	NA	NA	NA	NA	NA	NA	type III secretion system effector SteB
SEN_RS07385	CDS	276	COO54_06760	CDS	276	NA	NA	NA	NA	NA	NA	NA	NA	NA	NA	NA	NA	metal/formaldehyde-sensitive transcriptional repressor
SEN_RS07390	CDS	1119	COO54_06765	CDS	1119	NA	NA	NA	NA	NA	NA	NA	NA	NA	NA	NA	NA	S-(hydroxymethyl)glutathione dehydrogenase/class III alcohol dehydrogenase
SEN_RS23210	CDS	216	COO54_06770	CDS	216	NA	NA	NA	NA	NA	NA	NA	NA	NA	NA	NA	NA	hypothetical protein
SEN_RS07395	CDS	1626	COO54_06775	CDS	1626	NA	NA	NA	NA	NA	NA	NA	NA	NA	NA	NA	NA	methyl-accepting chemotaxis protein
SEN_RS07400	CDS	924	COO54_06780	CDS	924	NA	NA	NA	NA	NA	NA	NA	NA	NA	NA	NA	NA	LysR family transcriptional regulator
SEN_RS07405	CDS	1344	COO54_06785	CDS	1344	NA	NA	NA	NA	NA	NA	NA	NA	NA	T_RS07810	CDS	1125	DUF1338 domain-containing protein
SEN_RS07410	CDS	1509	COO54_06790	CDS	1509	NA	NA	NA	NA	NA	NA	NA	NA	NA	T_RS07805	CDS	1509	carboxylesterase/lipase family protein
SEN_RS07415	CDS	1656	COO54_06795	CDS	1656	CO195_06490	CDS	1656	SPA_RS06245	CDS	1656	SEEPA511_RS12800	CDS	1656	T_RS07800	CDS	1656	glucan biosynthesis protein D
SEN_RS07420	CDS	576	COO54_06800	CDS	576	CO195_06495	CDS	576	SPA_RS06250	CDS	576	SEEPA511_RS12795	CDS	576	T_RS07795	CDS	576	polyisoprenoid-binding protein
SEN_RS07425	CDS	720	NA	NA	NA	NA	NA	NA	NA	NA	NA	NA	NA	NA	NA	NA	NA	FadR family transcriptional regulator
SEN_RS07430	CDS	1092	NA	NA	NA	NA	NA	NA	NA	NA	NA	NA	NA	NA	NA	NA	NA	L-idonate 5-dehydrogenase
SEN_RS07435	CDS	1362	NA	NA	NA	NA	NA	NA	NA	NA	NA	NA	NA	NA	NA	NA	NA	MFS transporter
SEN_RS07440	CDS	768	NA	NA	NA	NA	NA	NA	NA	NA	NA	NA	NA	NA	NA	NA	NA	gluconate 5-dehydrogenase
SEN_RS07445	CDS	1254	NA	NA	NA	NA	NA	NA	NA	NA	NA	NA	NA	NA	NA	NA	NA	D-galactonate dehydratase
SEN_RS07450	CDS	438	COO54_06810	CDS	438	CO195_06505	CDS	438	SPA_RS06260	CDS	438	SEEPA511_RS12785	CDS	438	NA	NA	NA	cryptic aminoglycoside N-acetyltransferase AAC(6')-Iy/Iaa
SEN_RS07455	CDS	792	COO54_06815	CDS	792	CO195_06510	CDS	792	SPA_RS06265	CDS	792	SEEPA511_RS12780	CDS	792	T_RS07780	CDS	792	DeoR/GlpR transcriptional regulator
SEN_RS07460	CDS	633	COO54_06820	CDS	633	CO195_06515	CDS	633	SPA_RS06270	CDS	633	SEEPA511_RS12775	CDS	633	T_RS07775	CDS	633	epimerase
SEN_RS07465	CDS	438	COO54_06825	CDS	438	CO195_06520	CDS	438	SPA_RS06275	CDS	438	SEEPA511_RS12770	CDS	438	T_RS07770	CDS	438	PTS sugar transporter subunit IIA
SEN_RS07470	CDS	807	COO54_06830	CDS	807	CO195_06525	CDS	807	SPA_RS06280	CDS	807	SEEPA511_RS12765	CDS	807	T_RS07765	CDS	807	nucleoside triphosphatase
SEN_RS07475	CDS	1314	COO54_06835	CDS	1314	CO195_06530	CDS	1314	SPA_RS06285	CDS	1314	SEEPA511_RS12760	CDS	1314	T_RS07760	CDS	1314	permease
SEN_RS07480	CDS	282	COO54_06840	CDS	282	CO195_06535	CDS	282	SPA_RS06290	CDS	282	SEEPA511_RS12755	CDS	282	T_RS07755	CDS	282	PTS sugar transporter subunit IIB
SEN_RS07485	CDS	1119	COO54_06845	CDS	1119	CO195_06540	CDS	1119	SPA_RS06295	CDS	1119	SEEPA511_RS12750	CDS	1119	T_RS07750	CDS	1119	aminopeptidase
SEN_RS07490	CDS	540	COO54_06850	CDS	540	CO195_06545	CDS	540	SPA_RS06300	CDS	540	SEEPA511_RS12745	CDS	540	T_RS07745	CDS	540	50S ribosomal protein L7/L12-serine acetyltransferase
SEN_RS07495	CDS	981	COO54_06855	CDS	981	CO195_06550	CDS	981	SPA_RS06305	CDS	981	SEEPA511_RS12740	CDS	981	T_RS07740	CDS	981	hypothetical protein
SEN_RS07500	CDS	1014	COO54_06860	CDS	1014	CO195_06555	CDS	1014	SPA_RS06310	CDS	1014	SEEPA511_RS12735	CDS	1014	T_RS07735	CDS	1014	dicarboxylate transporter/tellurite-resistance protein TehA
SEN_RS07505	CDS	597	COO54_06865	CDS	597	CO195_06560	CDS	597	SPA_RS06315	CDS	597	SEEPA511_RS12730	CDS	597	T_RS07730	CDS	597	tellurite resistance methyltransferase TehB
SEN_RS07510	CDS	669	COO54_06870	CDS	669	CO195_06565	CDS	669	SPA_RS06320	CDS	669	SEEPA511_RS12725	CDS	669	T_RS07725	CDS	669	DUF3313 domain-containing protein
SEN_RS07515	CDS	1179	COO54_06875	CDS	1179	CO195_06570	5end114;	840	SPA_RS06325	5end114;	840	SEEPA511_RS12720	5end114;	840	T_RS07720	CDS	1179	membrane protein
SEN_RS07520	CDS	537	COO54_06880	CDS	537	CO195_06575	5end97;3end177;	249	SPA_RS06330	5end97;3end177;	249	SEEPA511_RS12715	5end97;3end177;	249	T_RS07715	CDS	537	XRE family transcriptional regulator
SEN_RS07525	CDS	1965	COO54_06885	CDS	1965	CO195_06580	i210;	1964	SPA_RS06335	CDS	1965	SEEPA511_RS12710	CDS	1965	T_RS07710	CDS	1965	collagenase-like protease
SEN_RS07530	CDS	231	COO54_06890	CDS	231	CO195_06585	CDS	231	SPA_RS06340	CDS	231	SEEPA511_RS12705	CDS	231	T_RS07705	CDS	231	DUF2554 domain-containing protein
SEN_RS07535	CDS	951	COO54_06895	CDS	951	CO195_06590	i35;	950	SPA_RS06345	i35;	950	SEEPA511_RS12700	i35;	950	T_RS07700	CDS	951	SPI-2 type III secretion system effector SifB
SEN_RS07540	CDS	399	COO54_06900	CDS	399	CO195_06595	CDS	399	SPA_RS06350	CDS	399	SEEPA511_RS12695	CDS	399	T_RS07695	CDS	399	hypothetical protein
SEN_RS07545	CDS	231	COO54_06905	5end29;st19;i28;	232	CO195_06600	CDS	231	SPA_RS06355	CDS	231	SEEPA511_RS12690	CDS	231	T_RS07690	CDS	231	hypothetical protein
SEN_RS07550	CDS	771	COO54_06910	CDS	771	CO195_06605	CDS	771	SPA_RS06360	CDS	771	SEEPA511_RS12685	CDS	771	T_RS07685	CDS	771	D-alanyl-D-alanine dipeptidase
SEN_RS07555	CDS	1425	COO54_06915	CDS	1425	CO195_06610	CDS	1425	SPA_RS06365	CDS	1425	SEEPA511_RS12680	CDS	1425	T_RS07680	CDS	1425	PLP-dependent aminotransferase family protein
SEN_RS07560	CDS	1446	COO54_06920	CDS	1446	CO195_06615	CDS	1446	SPA_RS06370	CDS	1446	SEEPA511_RS12675	CDS	1446	T_RS07675	CDS	1446	aminobutyraldehyde dehydrogenase
SEN_RS22745	CDS	96	COO54_06925	CDS	96	CO195_06620	CDS	96	SPA_RS22810	CDS	96	SEEPA511_RS12670	CDS	96	T_RS23620	CDS	96	stress response membrane protein YncL
SEN_RS07565	CDS	264	COO54_06930	CDS	174	CO195_06625	CDS	264	SPA_RS06375	CDS	264	SEEPA511_RS12665	CDS	264	T_RS24120	3end27;	128	GhoT/OrtT family toxin
SEN_RS07570	CDS	2145	COO54_06935	CDS	2145	CO195_06630	CDS	2145	SPA_RS06380	CDS	2145	SEEPA511_RS12660	CDS	2145	T_RS07665	CDS	2148	virulence effector SrfC
SEN_RS07575	CDS	2982	COO54_06940	CDS	2982	CO195_06635	CDS	2982	SPA_RS06385	CDS	2982	SEEPA511_RS12655	CDS	2982	T_RS07660	CDS	2982	virulence factor SrfB
SEN_RS07580	CDS	1326	COO54_06945	CDS	1326	CO195_06640	CDS	1326	SPA_RS06390	CDS	1326	SEEPA511_RS12650	CDS	1326	T_RS07655	CDS	1326	hypothetical protein
SEN_RS07585	CDS	234	COO54_06950	CDS	234	CO195_06645	3end43;	129	SPA_RS06395	CDS	234	SEEPA511_RS12645	CDS	234	T_RS07650	CDS	234	DUF2526 domain-containing protein
SEN_RS07590	CDS	450	COO54_06955	CDS	450	NA	NA	NA	SPA_RS06400	CDS	450	SEEPA511_RS12640	CDS	450	T_RS07645	CDS	450	membrane protein
SEN_RS07595	CDS	516	COO54_06960	CDS	516	NA	NA	NA	SPA_RS06405	CDS	516	SEEPA511_RS12635	CDS	516	T_RS07640	CDS	516	acyltransferase
SEN_RS07600	CDS	1038	COO54_06965	CDS	1038	CO195_06650	3end329;	897	SPA_RS06410	CDS	1038	SEEPA511_RS12630	CDS	1038	T_RS07635	CDS	1038	NADP-dependent oxidoreductase
SEN_RS07605	CDS	666	COO54_06970	CDS	666	CO195_06655	CDS	666	SPA_RS06415	CDS	666	SEEPA511_RS12625	CDS	666	T_RS07630	CDS	666	hypothetical protein
SEN_RS07610	CDS	2106	COO54_06975	CDS	2121	CO195_06660	CDS	2121	SPA_RS06420	CDS	2121	SEEPA511_RS12620	CDS	2121	T_RS07625	CDS	2121	TonB-dependent receptor
SEN_RS07615	CDS	1062	COO54_06980	CDS	1062	CO195_06670	CDS	1062	SPA_RS06425	CDS	1062	SEEPA511_RS12615	CDS	1062	T_RS07620	CDS	1062	hypothetical protein
SEN_RS07620	CDS	222	COO54_06985	CDS	222	CO195_06675	CDS	222	SPA_RS06430	CDS	222	SEEPA511_RS12610	CDS	222	T_RS07615	CDS	222	YgdI/YgdR family lipoprotein
SEN_RS07625	CDS	1494	COO54_06990	CDS	1494	CO195_06680	CDS	1494	SPA_RS06435	CDS	1494	SEEPA511_RS12605	CDS	1494	T_RS07610	CDS	1494	L-asparagine permease
SEN_RS23215	CDS	213	NA	NA	NA	CO195_06685	CDS	213	SPA_RS23295	CDS	213	SEEPA511_RS12600	CDS	213	T_RS24115	CDS	213	hypothetical protein
SEN_RS07630	CDS	633	COO54_06995	CDS	618	CO195_06690	CDS	633	SPA_RS06440	CDS	633	SEEPA511_RS12595	CDS	633	T_RS07605	CDS	633	type III secretion system effector SteA
SEN_RS07635	CDS	846	COO54_07000	CDS	846	CO195_06695	CDS	846	SPA_RS06445	CDS	846	SEEPA511_RS12590	CDS	846	T_RS07600	CDS	846	N-hydroxyarylamine O-acetyltransferase
SEN_RS07640	CDS	894	COO54_07005	CDS	894	CO195_06700	CDS	894	SPA_RS06450	CDS	894	SEEPA511_RS12585	CDS	894	T_RS07595	CDS	894	PhzF family protein
SEN_RS07645	CDS	681	COO54_07010	CDS	681	CO195_06705	CDS	681	SPA_RS06455	CDS	681	SEEPA511_RS12580	CDS	681	NA	NA	NA	respiratory nitrate reductase subunit gamma
SEN_RS07650	CDS	696	COO54_07015	CDS	696	CO195_06710	i125;	682	SPA_RS06460	i125;	682	SEEPA511_RS12575	i125;	682	T_RS07590	CDS	639	nitrate reductase molybdenum cofactor assembly chaperone
SEN_RS07655	CDS	1545	COO54_07020	CDS	1545	CO195_06715	CDS	1551	SPA_RS06465	CDS	1545	SEEPA511_RS12570	CDS	1545	T_RS07585	CDS	1545	nitrate reductase subunit beta
SEN_RS07660	CDS	3741	COO54_07025	CDS	3741	CO195_06720	CDS	3741	SPA_RS06470	CDS	3741	SEEPA511_RS12565	CDS	3741	T_RS07580	CDS	3729	nitrate reductase subunit alpha
SEN_RS07665	CDS	1389	COO54_07030	CDS	1389	CO195_06725	CDS	1389	SPA_RS06475	CDS	1389	SEEPA511_RS12560	CDS	1389	T_RS07575	CDS	1389	NarK family nitrate/nitrite MFS transporter
SEN_RS07670	CDS	579	COO54_07035	CDS	579	CO195_06730	CDS	579	SPA_RS06480	CDS	579	SEEPA511_RS12555	CDS	579	T_RS07570	CDS	579	TetR family transcriptional regulator
SEN_RS07675	CDS	1488	COO54_07040	CDS	1488	CO195_06735	CDS	1488	SPA_RS06485	CDS	1488	SEEPA511_RS12550	CDS	1488	T_RS07565	CDS	1488	MFS transporter
SEN_RS07680	CDS	381	COO54_07045	CDS	381	CO195_06740	CDS	381	SPA_RS06490	CDS	381	SEEPA511_RS12545	CDS	381	T_RS07560	i71;	379	hypothetical protein
SEN_RS07685	CDS	1089	COO54_07050	CDS	1089	NA	NA	NA	SPA_RS06495	CDS	1089	SEEPA511_RS12540	CDS	1089	NA	NA	NA	phosphoporin PhoE
SEN_RS23220	CDS	183	COO54_07055	CDS	183	CO195_06750	CDS	183	SPA_RS23300	CDS	183	SEEPA511_RS12535	CDS	183	NA	NA	NA	hypothetical protein
SEN_RS07690	CDS	882	COO54_07060	CDS	882	CO195_06755	CDS	882	SPA_RS06500	CDS	882	SEEPA511_RS12530	CDS	882	NA	NA	NA	methyl viologen resistance protein YddG
SEN_RS07695	CDS	588	COO54_07065	CDS	588	CO195_06760	CDS	588	SPA_RS06505	CDS	588	NA	NA	NA	NA	NA	NA	sulfate ABC transporter substrate-binding protein
SEN_RS07700	CDS	2412	COO54_07070	CDS	2412	CO195_06765	CDS	2412	SPA_RS06510	CDS	2412	SEEPA511_RS12525	CDS	3048	T_RS07555	CDS	1140	formate dehydrogenase-N subunit alpha
SEN_RS07705	CDS	885	COO54_07075	CDS	885	CO195_06770	CDS	885	SPA_RS06515	CDS	885	SEEPA511_RS12520	CDS	885	NA	NA	NA	formate dehydrogenase subunit beta
SEN_RS07710	CDS	657	COO54_07080	CDS	657	CO195_06775	CDS	657	SPA_RS06520	CDS	657	SEEPA511_RS12515	CDS	657	NA	NA	NA	formate dehydrogenase cytochrome b556 subunit
SEN_RS07715	CDS	1011	COO54_07085	CDS	1011	CO195_06780	CDS	978	SPA_RS06525	CDS	1011	SEEPA511_RS12510	CDS	1011	T_RS07550	CDS	1011	alcohol dehydrogenase AdhP
SEN_RS07720	CDS	1698	COO54_07090	CDS	1698	CO195_06785	CDS	1698	SPA_RS06530	CDS	1698	SEEPA511_RS12505	CDS	1698	T_RS07545	CDS	1698	NAD-dependent malic enzyme
SEN_RS07725	CDS	144	NA	NA	NA	CO195_06790	CDS	144	SPA_RS06535	CDS	144	SEEPA511_RS12500	CDS	144	T_RS07540	CDS	144	stationary-phase-induced ribosome-associated protein
SEN_RS07730	CDS	216	NA	NA	NA	CO195_06795	CDS	216	SPA_RS06540	CDS	216	SEEPA511_RS12495	CDS	216	T_RS07535	CDS	216	protein bdm
SEN_RS07735	CDS	432	NA	NA	NA	CO195_06800	CDS	432	SPA_RS06545	CDS	432	SEEPA511_RS12490	CDS	432	T_RS07530	CDS	432	peroxiredoxin
SEN_RS07740	CDS	330	COO54_07095	CDS	330	CO195_06820	CDS	330	SPA_RS06560	CDS	330	SEEPA511_RS12470	CDS	330	T_RS07515	CDS	330	acid-resistance protein
SEN_RS07745	CDS	786	COO54_07100	i234;	776	CO195_06825	CDS	786	SPA_RS06565	CDS	786	SEEPA511_RS12465	CDS	786	T_RS07510	CDS	786	DUF1264 domain-containing protein
SEN_RS07750	CDS	1785	COO54_07105	CDS	1785	CO195_06830	3end184;	552	SPA_RS06570	CDS	1785	SEEPA511_RS12460	CDS	1785	T_RS07505	CDS	1785	malto-oligosyltrehalose trehalohydrolase
SEN_RS07755	CDS	2529	COO54_07110	CDS	2529	NA	NA	NA	SPA_RS06575	CDS	2529	SEEPA511_RS12455	CDS	2529	T_RS07500	CDS	2529	malto-oligosyltrehalose synthase
SEN_RS07760	CDS	2076	COO54_07115	CDS	2076	CO195_06835	5end431;	786	SPA_RS06580	CDS	2076	SEEPA511_RS12450	CDS	2076	T_RS07495	CDS	1812	glycogen debranching enzyme GlgX
SEN_RS07765	CDS	1203	COO54_07120	CDS	1203	CO195_06840	CDS	1203	SPA_RS06585	CDS	1203	SEEPA511_RS12445	CDS	1203	T_RS07490	CDS	1182	pyridoxal phosphate-dependent aminotransferase
SEN_RS07770	CDS	1452	COO54_07125	CDS	1452	CO195_06845	i378;	1429	SPA_RS06590	i378;	1429	SEEPA511_RS12440	i378;	1429	T_RS07485	3end308;	703	Na+/H+ antiporter NhaC
SEN_RS07775	CDS	1008	COO54_07130	CDS	1008	CO195_06850	5end84;3end183;	300	SPA_RS06595	5end117;	660	SEEPA511_RS12435	5end84;	759	NA	NA	NA	transcriptional regulator
SEN_RS07780	CDS	282	NA	NA	NA	NA	NA	NA	NA	NA	NA	NA	NA	NA	NA	NA	NA	hypothetical protein
SEN_RS23230	CDS	204	COO54_07185	CDS	204	NA	NA	NA	NA	NA	NA	NA	NA	NA	T_RS24105	CDS	204	hypothetical protein
SEN_RS07785	CDS	333	COO54_07190	CDS	333	NA	NA	NA	NA	NA	NA	NA	NA	NA	T_RS07475	CDS	300	DUF1493 domain-containing protein
SEN_RS07790	pseudo	141	COO54_07205	CDS	285	NA	NA	NA	NA	NA	NA	NA	NA	NA	T_RS07470	pseudo	129	-
SEN_RS07795	CDS	234	NA	NA	NA	NA	NA	NA	NA	NA	NA	NA	NA	NA	T_RS24100	CDS	117	endoribonuclease L-PSP
SEN_RS07800	CDS	1074	COO54_07215	CDS	1074	NA	NA	NA	SPA_RS06600	CDS	894	SEEPA511_RS12430	CDS	894	NA	NA	NA	S-adenosylmethionine:tRNA ribosyltransferase-isomerase
SEN_RS07805	CDS	489	COO54_07220	CDS	489	NA	NA	NA	SPA_RS06605	CDS	231	SEEPA511_RS12425	CDS	489	T_RS07460	CDS	489	MarR family transcriptional regulator
SEN_RS07810	CDS	1509	COO54_07225	CDS	1509	NA	NA	NA	NA	NA	NA	SEEPA511_RS12420	3end119;	384	T_RS07455	i199;	1163	hypothetical protein
SEN_RS07815	CDS	1242	COO54_07230	CDS	1242	NA	NA	NA	NA	NA	NA	NA	NA	NA	T_RS07450	CDS	1242	MFS transporter
SEN_RS07820	CDS	1557	COO54_07235	CDS	1557	CO195_06860	5end65;	1365	NA	NA	NA	NA	NA	NA	T_RS07445	CDS	1557	PhoPQ-regulated protein
SEN_RS07825	CDS	1287	COO54_07240	CDS	1287	NA	NA	NA	NA	NA	NA	NA	NA	NA	T_RS07440	CDS	1287	MFS transporter
SEN_RS07830	CDS	1026	COO54_07245	CDS	1026	NA	NA	NA	NA	NA	NA	NA	NA	NA	T_RS07435	CDS	1026	alcohol dehydrogenase
SEN_RS07835	CDS	792	COO54_07250	CDS	792	NA	NA	NA	NA	NA	NA	NA	NA	NA	T_RS07430	CDS	792	FadR family transcriptional regulator
SEN_RS07840	CDS	1092	COO54_07255	CDS	1092	NA	NA	NA	NA	NA	NA	SEEPA511_RS12415	CDS	1092	T_RS07425	CDS	1092	linear amide C-N hydrolase
SEN_RS07845	CDS	1104	COO54_07260	CDS	1104	NA	NA	NA	SPA_RS06610	CDS	1104	SEEPA511_RS12410	CDS	1104	T_RS07420	CDS	1104	uptake hydrogenase small subunit
SEN_RS07850	CDS	1803	COO54_07265	CDS	1803	CO195_06865	5end472;	394	SPA_RS06615	CDS	1803	SEEPA511_RS12405	CDS	1803	T_RS07415	st178;	1803	nickel-dependent hydrogenase large subunit
SEN_RS07855	CDS	744	COO54_07270	CDS	744	CO195_06870	3end240;st183;	720	SPA_RS06620	CDS	744	SEEPA511_RS12400	CDS	744	T_RS07410	CDS	744	Ni/Fe-hydrogenase, b-type cytochrome subunit
SEN_RS07860	CDS	609	COO54_07275	CDS	609	CO195_06875	5end112;	276	SPA_RS06625	CDS	609	SEEPA511_RS12395	CDS	609	T_RS07405	CDS	609	HyaD/HybD family hydrogenase maturation endopeptidase
SEN_RS07865	CDS	300	COO54_07280	CDS	300	CO195_06880	CDS	300	SPA_RS06630	i36;	307	SEEPA511_RS12390	i36;	307	T_RS07400	CDS	300	HypC/HybG/HupF family hydrogenase formation chaperone
SEN_RS07870	CDS	411	COO54_07285	CDS	411	CO195_06885	CDS	411	SPA_RS06635	CDS	411	SEEPA511_RS12385	CDS	411	T_RS07395	CDS	411	hydrogenase
SEN_RS07875	CDS	1062	COO54_07290	CDS	1062	CO195_06890	CDS	1062	SPA_RS06640	CDS	1062	SEEPA511_RS12380	CDS	1062	T_RS07390	CDS	1062	hydrogenase-1 operon protein HyaF2
SEN_RS07880	CDS	888	COO54_07295	CDS	888	CO195_06895	CDS	888	SPA_RS06645	CDS	888	SEEPA511_RS12375	CDS	888	T_RS07385	CDS	771	ATP/GTP-binding protein
SEN_RS07885	CDS	342	COO54_07300	CDS	342	NA	NA	NA	SPA_RS06650	CDS	342	SEEPA511_RS12370	CDS	342	NA	NA	NA	hydrogenase maturation nickel metallochaperone HypA
SEN_RS07890	CDS	1119	COO54_07305	CDS	1119	CO195_06900	CDS	1119	SPA_RS06655	CDS	1119	SEEPA511_RS12365	CDS	1119	T_RS07380	3end139;	417	phosphoporin PhoE
SEN_RS07895	CDS	543	COO54_07310	CDS	543	CO195_06905	CDS	543	SPA_RS06660	CDS	543	SEEPA511_RS12360	CDS	543	T_RS07375	CDS	543	DUF3225 domain-containing protein
SEN_RS07900	CDS	948	COO54_07315	CDS	948	CO195_06910	CDS	936	SPA_RS06665	CDS	948	SEEPA511_RS12355	CDS	948	T_RS07370	CDS	948	hypothetical protein
SEN_RS07905	CDS	360	COO54_07320	CDS	360	CO195_06915	CDS	360	SPA_RS06670	CDS	360	SEEPA511_RS12350	CDS	360	T_RS07365	CDS	360	DUF4186 domain-containing protein
SEN_RS07910	CDS	927	COO54_07325	CDS	927	CO195_06920	CDS	927	SPA_RS06675	CDS	927	SEEPA511_RS12345	CDS	927	T_RS07360	CDS	927	glutaminase
SEN_RS07915	CDS	1389	COO54_07330	CDS	1389	CO195_06925	CDS	1389	SPA_RS06680	CDS	1389	SEEPA511_RS12340	CDS	1389	T_RS07355	CDS	1389	succinate-semialdehyde dehydrogenase
SEN_RS07920	CDS	873	COO54_07335	CDS	873	CO195_06930	CDS	873	SPA_RS06685	CDS	873	SEEPA511_RS12335	CDS	873	T_RS07350	CDS	873	LysR family transcriptional regulator
SEN_RS07925	CDS	1191	COO54_07340	CDS	1191	CO195_06935	CDS	1191	SPA_RS06690	CDS	1191	SEEPA511_RS12330	CDS	1191	T_RS07345	CDS	1191	sugar efflux transporter
SEN_RS07930	CDS	666	COO54_07345	CDS	666	CO195_06940	CDS	666	SPA_RS06695	CDS	666	SEEPA511_RS12325	CDS	666	T_RS07340	CDS	666	stress protection protein MarC
SEN_RS07935	CDS	435	COO54_07350	CDS	435	CO195_06945	CDS	435	SPA_RS06700	CDS	435	SEEPA511_RS12320	CDS	435	T_RS07335	CDS	435	MarR family transcriptional regulator
SEN_RS07940	CDS	435	COO54_07355	CDS	435	CO195_06950	CDS	435	SPA_RS06705	CDS	435	SEEPA511_RS12315	CDS	435	T_RS07330	CDS	435	MDR efflux pump AcrAB transcriptional activator MarA
SEN_RS07945	CDS	216	COO54_07360	CDS	216	CO195_06955	3end35;	105	SPA_RS06710	3end35;	105	SEEPA511_RS12310	3end35;	105	T_RS07325	CDS	216	multiple antibiotic resistance regulatory periplasmic protein MarB
SEN_RS07950	CDS	903	COO54_07365	CDS	903	NA	NA	NA	NA	NA	NA	NA	NA	NA	T_RS07320	CDS	903	O-acetylserine/cysteine exporter
SEN_RS07955	CDS	1188	COO54_07370	CDS	1188	CO195_06960	5end245;	456	SPA_RS06715	CDS	456	SEEPA511_RS12305	CDS	456	T_RS07315	CDS	1188	MFS transporter
SEN_RS07965	CDS	393	COO54_07380	CDS	393	CO195_06970	CDS	393	SPA_RS06725	CDS	393	SEEPA511_RS12300	CDS	393	T_RS07305	i107;	374	TIGR00156 family protein
SEN_RS07970	CDS	528	COO54_07385	CDS	528	CO195_06975	CDS	528	SPA_RS06730	CDS	528	SEEPA511_RS12295	CDS	528	T_RS07300	CDS	528	hypothetical protein
SEN_RS07975	CDS	183	COO54_07390	CDS	183	CO195_06980	CDS	183	SPA_RS06735	CDS	183	SEEPA511_RS12290	CDS	183	T_RS07295	CDS	183	hypothetical protein
SEN_RS23235	pseudo	215	NA	NA	NA	CO195_06985	pseudo	135	SPA_RS24375	pseudo	135	SEEPA511_RS12285	pseudo	135	NA	NA	NA	-
SEN_RS07980	CDS	2043	COO54_07400	CDS	2043	CO195_06990	CDS	2043	SPA_RS06740	CDS	2043	SEEPA511_RS12280	CDS	2043	T_RS07290	CDS	2043	peptidyl-dipeptidase Dcp
SEN_RS07985	CDS	747	COO54_07405	CDS	747	CO195_06995	CDS	747	SPA_RS06745	CDS	747	SEEPA511_RS12275	CDS	747	T_RS07285	CDS	747	NAD(P)-dependent oxidoreductase
SEN_RS07990	CDS	687	COO54_07410	CDS	687	CO195_07000	CDS	687	SPA_RS06750	CDS	687	SEEPA511_RS12270	CDS	687	T_RS07280	CDS	687	GntR family transcriptional regulator
SEN_RS07995	CDS	204	COO54_07415	CDS	204	CO195_07005	CDS	204	SPA_RS06755	CDS	204	SEEPA511_RS12265	CDS	204	T_RS07275	CDS	204	hypothetical protein
SEN_RS08000	CDS	1467	COO54_07420	CDS	1467	CO195_07010	CDS	1467	SPA_RS06760	CDS	1467	SEEPA511_RS12260	CDS	1467	T_RS25400	CDS	915	mannitol dehydrogenase family protein
SEN_RS08005	CDS	1380	COO54_07425	CDS	1380	CO195_07015	CDS	1380	SPA_RS06765	CDS	1380	SEEPA511_RS12255	CDS	1380	T_RS07265	CDS	1380	MFS transporter
SEN_RS08010	CDS	1020	COO54_07430	CDS	1020	CO195_07020	CDS	1020	SPA_RS06770	CDS	1020	SEEPA511_RS12250	CDS	1020	T_RS07260	CDS	864	Zn-dependent oxidoreductase
SEN_RS08015	CDS	1215	COO54_07435	CDS	1215	CO195_07025	st68;	1146	SPA_RS06775	CDS	1215	SEEPA511_RS12245	CDS	1215	T_RS07255	CDS	1215	D-galactonate dehydratase family member RspA
SEN_RS08020	CDS	327	COO54_07440	CDS	327	CO195_07030	CDS	327	SPA_RS06780	CDS	327	SEEPA511_RS12240	CDS	327	T_RS07250	CDS	327	hypothetical protein
SEN_RS08025	CDS	342	COO54_07445	CDS	342	CO195_07035	CDS	342	SPA_RS06785	CDS	342	SEEPA511_RS12235	CDS	342	T_RS07245	CDS	342	hypothetical protein
SEN_RS08030	CDS	561	COO54_07450	CDS	561	CO195_07040	CDS	561	SPA_RS06790	CDS	561	SEEPA511_RS12230	CDS	561	T_RS07240	CDS	561	spermidine N1-acetyltransferase
SEN_RS08035	CDS	711	COO54_07455	CDS	711	CO195_07045	CDS	711	SPA_RS06795	CDS	711	SEEPA511_RS12225	CDS	711	T_RS07235	CDS	711	YnfC family lipoprotein
SEN_RS08040	CDS	309	COO54_07460	CDS	309	CO195_07050	CDS	309	SPA_RS06800	CDS	309	SEEPA511_RS12220	CDS	309	T_RS07230	i55;	310	outer membrane protein
SEN_RS08045	CDS	2439	COO54_07465	CDS	2439	CO195_07055	CDS	2439	SPA_RS06805	CDS	2439	SEEPA511_RS12215	CDS	2439	T_RS07225	CDS	2439	dimethyl sulfoxide reductase subunit A
SEN_RS08050	CDS	2436	COO54_07470	CDS	2436	CO195_07060	CDS	2436	NA	NA	NA	NA	NA	NA	T_RS07220	CDS	2436	dimethyl sulfoxide reductase subunit A
SEN_RS08055	CDS	618	COO54_07475	CDS	618	NA	NA	NA	NA	NA	NA	NA	NA	NA	NA	NA	NA	dimethylsulfoxide reductase, chain B
SEN_RS08060	CDS	858	COO54_07480	CDS	858	CO195_07070	CDS	858	SPA_RS06815	CDS	858	SEEPA511_RS12205	CDS	858	T_RS07210	CDS	855	dimethyl sulfoxide reductase subunit H
SEN_RS08065	CDS	615	COO54_07485	CDS	615	CO195_07075	CDS	615	SPA_RS06820	CDS	615	SEEPA511_RS12200	CDS	615	T_RS07205	CDS	615	Tat proofreading chaperone DmsD
SEN_RS08070	CDS	711	COO54_07490	CDS	711	CO195_07080	CDS	711	SPA_RS06825	CDS	711	SEEPA511_RS12195	CDS	711	T_RS07200	CDS	711	osmoprotectant import permease OsmY
SEN_RS08075	CDS	903	COO54_07495	CDS	903	CO195_07085	CDS	903	SPA_RS06830	CDS	903	SEEPA511_RS12190	CDS	903	T_RS07195	CDS	903	osmoprotectant-binding protein OsmX
SEN_RS08080	CDS	648	COO54_07500	CDS	648	CO195_07090	CDS	648	SPA_RS06835	CDS	648	SEEPA511_RS12185	CDS	648	T_RS07190	CDS	648	osmoprotectant ABC transporter permease OsmW
SEN_RS08085	CDS	1149	COO54_07505	CDS	1149	CO195_07095	CDS	1149	SPA_RS06840	CDS	1149	SEEPA511_RS12180	CDS	1149	T_RS07185	CDS	1149	osmoprotectant ABC transporter ATP-binding protein OsmV
SEN_RS08090	CDS	1290	COO54_07510	CDS	1290	CO195_07100	CDS	1290	SPA_RS06845	i256;	1286	SEEPA511_RS12175	i256;	1286	T_RS07180	CDS	1290	voltage-gated ClC-type chloride channel ClcB
SEN_RS08095	CDS	696	COO54_07515	CDS	696	CO195_07105	CDS	696	SPA_RS06850	CDS	696	SEEPA511_RS12170	CDS	696	T_RS07175	CDS	696	dethiobiotin synthase
SEN_RS08100	CDS	1221	COO54_07520	CDS	1221	CO195_07110	CDS	1221	SPA_RS06855	CDS	1221	SEEPA511_RS12165	CDS	1221	T_RS07170	CDS	1221	ROK family transcriptional regulator
SEN_RS23240	CDS	201	NA	NA	NA	CO195_07115	CDS	201	SPA_RS23315	CDS	201	SEEPA511_RS12160	CDS	201	T_RS24090	CDS	201	hypothetical protein
SEN_RS08105	CDS	900	COO54_07525	CDS	900	CO195_07120	CDS	900	SPA_RS06860	CDS	900	SEEPA511_RS12155	CDS	900	T_RS07165	CDS	900	LysR family transcriptional regulator
SEN_RS08110	CDS	1254	COO54_07530	CDS	1254	CO195_07125	CDS	1254	SPA_RS06865	CDS	1254	SEEPA511_RS12150	CDS	1254	T_RS07160	CDS	1254	MFS transporter
SEN_RS08115	CDS	285	COO54_07535	CDS	285	CO195_07130	CDS	282	SPA_RS06870	CDS	282	SEEPA511_RS12145	CDS	282	T_RS07150	CDS	282	acid shock protein
SEN_RS08120	CDS	822	COO54_07545	CDS	822	CO195_07140	CDS	822	SPA_RS06875	CDS	822	SEEPA511_RS12140	CDS	822	T_RS07145	CDS	822	serine protease
SEN_RS08125	CDS	330	COO54_07550	CDS	330	CO195_07145	i69;	329	SPA_RS06880	i69;	329	SEEPA511_RS12135	i69;	329	T_RS07140	CDS	330	spermidine export protein MdtI
SEN_RS08130	CDS	363	COO54_07555	CDS	363	CO195_07150	CDS	363	SPA_RS06885	CDS	363	SEEPA511_RS12130	CDS	363	T_RS07135	CDS	363	multidrug transporter subunit MdtJ
SEN_RS24310	CDS	171	COO54_07560	CDS	171	CO195_07155	CDS	171	SPA_RS24380	CDS	171	SEEPA511_RS12125	CDS	171	T_RS25395	CDS	171	hypothetical protein
SEN_RS08135	CDS	1035	COO54_07565	CDS	1035	CO195_07160	CDS	1035	SPA_RS06890	CDS	1035	SEEPA511_RS12120	CDS	1035	T_RS07130	CDS	1035	pheromone autoinducer 2 transporter
SEN_RS08140	CDS	1389	COO54_07570	CDS	1389	CO195_07165	CDS	1389	SPA_RS06895	CDS	1389	SEEPA511_RS12115	CDS	1389	T_RS07125	CDS	1389	NAD(P)(+) transhydrogenase (Re/Si-specific) subunit beta
SEN_RS08145	CDS	1530	COO54_07575	CDS	1530	CO195_07170	CDS	1530	SPA_RS06900	CDS	1530	SEEPA511_RS12110	CDS	1530	T_RS07120	CDS	1530	NAD(P)(+) transhydrogenase (Re/Si-specific) subunit alpha
SEN_RS08150	CDS	945	COO54_07580	CDS	945	CO195_07175	CDS	945	SPA_RS06905	CDS	945	SEEPA511_RS12105	CDS	945	T_RS07115	CDS	945	DUF1471 domain-containing protein
SEN_RS08155	CDS	1383	COO54_07585	CDS	1383	CO195_07180	CDS	1383	SPA_RS06910	CDS	1383	SEEPA511_RS12095	CDS	1383	T_RS06860	CDS	1383	amino acid transporter
SEN_RS08160	CDS	336	COO54_07590	CDS	336	CO195_07185	CDS	336	SPA_RS06915	CDS	336	SEEPA511_RS12090	CDS	336	T_RS06855	CDS	336	membrane protein
SEN_RS08165	CDS	732	COO54_07595	CDS	732	CO195_07190	CDS	732	SPA_RS06920	CDS	732	SEEPA511_RS12085	CDS	732	T_RS06850	CDS	732	two-component system response regulator RstA
SEN_RS08170	CDS	186	COO54_07600	CDS	186	CO195_07195	CDS	186	SPA_RS06925	CDS	186	SEEPA511_RS12080	CDS	186	NA	NA	NA	hypothetical protein
SEN_RS08175	CDS	1152	COO54_07605	CDS	1152	CO195_07200	CDS	1152	SPA_RS06930	CDS	1152	SEEPA511_RS12075	CDS	1152	T_RS06840	CDS	1152	porin OmpS2
SEN_RS08180	CDS	1707	COO54_07610	CDS	1707	CO195_07205	CDS	1707	SPA_RS06935	CDS	1707	SEEPA511_RS12070	CDS	1707	T_RS06835	CDS	1707	amidohydrolase
SEN_RS08185	CDS	1302	COO54_07615	CDS	1302	CO195_07210	CDS	1302	SPA_RS06940	CDS	1302	SEEPA511_RS12065	CDS	1302	T_RS06830	CDS	1302	two-component system sensor histidine kinase RstB
SEN_RS08190	CDS	930	COO54_07620	CDS	930	CO195_07215	CDS	930	SPA_RS06945	CDS	930	SEEPA511_RS12060	CDS	930	T_RS06825	CDS	930	DNA replication terminus site-binding protein
SEN_RS08195	CDS	1404	COO54_07625	CDS	1404	CO195_07220	CDS	1404	SPA_RS06950	CDS	1404	SEEPA511_RS12055	CDS	1404	T_RS06820	CDS	1404	fumarate hydratase, class II
SEN_RS08200	CDS	1647	COO54_07630	CDS	1647	CO195_07225	CDS	1647	SPA_RS06955	CDS	1647	SEEPA511_RS12050	CDS	1647	T_RS06815	CDS	1647	fumarate hydratase
SEN_RS08205	CDS	1176	COO54_07635	CDS	1176	CO195_07230	CDS	1176	SPA_RS06960	CDS	1176	SEEPA511_RS12045	CDS	1176	T_RS06810	CDS	1176	mannose-6-phosphate isomerase
SEN_RS08210	CDS	1509	COO54_07640	CDS	1509	CO195_07235	CDS	1509	SPA_RS06965	CDS	1509	SEEPA511_RS12040	CDS	1509	T_RS06805	CDS	1509	DUF945 domain-containing protein
SEN_RS08215	CDS	150	NA	NA	NA	NA	NA	NA	SPA_RS06970	CDS	150	SEEPA511_RS12035	CDS	150	T_RS06800	CDS	150	PTS maltose transporter subunit IIBC
SEN_RS08220	CDS	1002	COO54_07660	CDS	1002	CO195_07250	st135;	1002	SPA_RS06975	st135;	1002	SEEPA511_RS12030	st135;	1002	T_RS06795	CDS	1002	adenosine deaminase
SEN_RS08225	CDS	1116	COO54_07665	CDS	1116	CO195_07255	CDS	1116	SPA_RS06980	CDS	1116	SEEPA511_RS12025	CDS	1116	T_RS06790	CDS	1116	oxidoreductase
SEN_RS08230	CDS	156	COO54_07670	CDS	156	CO195_07260	CDS	156	SPA_RS06985	CDS	156	SEEPA511_RS12020	CDS	156	T_RS06785	CDS	156	division septum protein Blr
SEN_RS08235	CDS	216	COO54_07675	CDS	216	CO195_07265	CDS	216	SPA_RS06990	CDS	216	SEEPA511_RS12015	CDS	216	T_RS06780	CDS	216	nucleoid-associated protein
SEN_RS08240	CDS	441	COO54_07680	CDS	441	CO195_07270	CDS	441	SPA_RS06995	CDS	441	SEEPA511_RS12010	CDS	441	T_RS06775	CDS	441	DUF2569 domain-containing protein
SEN_RS08245	CDS	582	COO54_07685	CDS	582	CO195_07275	CDS	582	SPA_RS07000	CDS	582	SEEPA511_RS12005	CDS	582	T_RS06770	CDS	582	electron transport complex subunit A
SEN_RS08250	CDS	579	COO54_07690	CDS	579	CO195_07280	CDS	579	SPA_RS07005	CDS	579	SEEPA511_RS12000	CDS	579	T_RS06765	CDS	579	electron transport complex subunit RsxB
SEN_RS08255	CDS	2115	COO54_07695	CDS	2190	CO195_07285	CDS	2208	SPA_RS07010	CDS	2208	SEEPA511_RS11995	CDS	2208	T_RS06760	CDS	2022	electron transport complex subunit RsxC
SEN_RS08260	CDS	1059	COO54_07700	CDS	1059	CO195_07290	CDS	1059	SPA_RS07015	CDS	1059	SEEPA511_RS11990	CDS	1059	T_RS06755	CDS	1059	electron transport complex subunit D
SEN_RS08265	CDS	621	COO54_07705	CDS	621	CO195_07295	CDS	621	SPA_RS07020	CDS	621	SEEPA511_RS11985	CDS	621	T_RS06750	CDS	621	electron transport complex subunit G
SEN_RS08270	CDS	693	COO54_07710	CDS	693	CO195_07300	CDS	693	SPA_RS07025	CDS	693	SEEPA511_RS11980	CDS	693	T_RS06745	CDS	693	electron transporter RsxE
SEN_RS08275	CDS	636	COO54_07715	CDS	636	CO195_07305	CDS	636	SPA_RS07030	CDS	636	SEEPA511_RS11975	CDS	636	T_RS06740	CDS	636	endonuclease III
SEN_RS08280	CDS	1506	COO54_07720	CDS	1506	CO195_07310	CDS	1506	SPA_RS07035	CDS	1506	SEEPA511_RS11970	CDS	1506	T_RS06735	CDS	1506	dipeptide and tripeptide permease A
SEN_RS08285	CDS	606	COO54_07725	CDS	606	CO195_07315	CDS	606	SPA_RS07040	CDS	606	SEEPA511_RS11965	CDS	606	T_RS06730	CDS	606	glutathione transferase GstA
SEN_RS08290	CDS	861	COO54_07730	CDS	861	CO195_07320	CDS	861	SPA_RS07045	CDS	861	SEEPA511_RS11960	CDS	861	T_RS06725	3end220;	660	pyridoxamine kinase
SEN_RS08295	CDS	1275	COO54_07735	CDS	1275	CO195_07325	CDS	1275	SPA_RS07050	CDS	1275	SEEPA511_RS11955	CDS	1275	T_RS06720	CDS	1275	tyrosine--tRNA ligase
SEN_RS08300	CDS	657	COO54_07740	CDS	657	CO195_07330	CDS	657	SPA_RS07055	CDS	657	SEEPA511_RS11950	CDS	657	T_RS06715	CDS	657	pyridoxine/pyridoxamine 5'-phosphate oxidase
SEN_RS08305	CDS	330	COO54_07745	CDS	330	CO195_07335	CDS	330	SPA_RS07060	CDS	330	SEEPA511_RS11945	CDS	330	T_RS06710	st85;	330	lysozyme inhibitor
SEN_RS08310	CDS	1122	COO54_07750	CDS	1122	CO195_07340	CDS	1122	SPA_RS07065	CDS	1122	SEEPA511_RS11940	CDS	1122	T_RS06705	CDS	1122	anhydro-N-acetylmuramic acid kinase
SEN_RS08315	CDS	468	COO54_07755	CDS	468	CO195_07345	CDS	468	SPA_RS07070	CDS	468	SEEPA511_RS11935	CDS	468	T_RS06700	CDS	468	hypothetical protein
SEN_RS08320	CDS	441	COO54_07760	CDS	441	CO195_07350	CDS	435	SPA_RS07075	CDS	441	SEEPA511_RS11930	CDS	441	T_RS06695	CDS	441	transcriptional regulator SlyA
SEN_RS08325	CDS	237	COO54_07765	CDS	237	CO195_07355	CDS	237	SPA_RS07080	CDS	237	SEEPA511_RS11925	CDS	237	T_RS06690	CDS	237	DUF1656 domain-containing protein
SEN_RS08330	CDS	897	COO54_07770	CDS	897	CO195_07360	CDS	897	SPA_RS07085	CDS	897	SEEPA511_RS11920	CDS	897	T_RS06685	CDS	897	HlyD family secretion protein
SEN_RS08335	CDS	2040	COO54_07775	CDS	2040	CO195_07365	CDS	2040	SPA_RS07090	CDS	2040	SEEPA511_RS11915	CDS	2040	T_RS06680	CDS	2040	FUSC family protein
SEN_RS08340	CDS	522	COO54_07780	CDS	522	CO195_07370	CDS	522	SPA_RS07095	CDS	522	SEEPA511_RS11910	CDS	522	T_RS06675	CDS	522	superoxide dismutase [Cu-Zn] SodC2
SEN_RS08345	CDS	897	COO54_07785	CDS	897	CO195_07375	CDS	897	SPA_RS07100	CDS	897	SEEPA511_RS11905	CDS	897	T_RS06670	CDS	897	oxidoreductase
SEN_RS08350	CDS	240	COO54_07790	CDS	240	CO195_07380	CDS	240	SPA_RS07105	CDS	240	SEEPA511_RS11900	CDS	240	T_RS06665	CDS	240	DUF1289 domain-containing protein
SEN_RS08355	CDS	600	COO54_07795	CDS	600	CO195_07385	CDS	600	SPA_RS07110	CDS	600	SEEPA511_RS11895	CDS	600	T_RS06660	CDS	600	TetR/AcrR family transcriptional regulator
SEN_RS08360	CDS	1098	COO54_07800	CDS	1098	CO195_07390	CDS	1098	SPA_RS07115	CDS	1098	SEEPA511_RS11890	CDS	1098	T_RS06655	CDS	1098	alkene reductase
SEN_RS08365	CDS	408	COO54_07805	CDS	408	CO195_07395	CDS	408	SPA_RS07120	CDS	408	SEEPA511_RS11885	CDS	408	T_RS06650	CDS	408	lactoylglutathione lyase
SEN_RS08370	CDS	648	COO54_07810	CDS	648	CO195_07400	CDS	648	SPA_RS07125	CDS	648	SEEPA511_RS11880	CDS	648	T_RS06645	CDS	648	ribonuclease T
SEN_RS08375	CDS	348	COO54_07820	CDS	348	CO195_07405	CDS	348	SPA_RS07130	CDS	348	SEEPA511_RS11875	CDS	348	T_RS06640	CDS	348	glutaredoxin
SEN_RS08380	CDS	855	COO54_07825	CDS	855	CO195_07410	CDS	855	SPA_RS07135	CDS	855	SEEPA511_RS11870	CDS	855	T_RS06635	CDS	855	peptidoglycan endopeptidase
SEN_RS08385	CDS	582	COO54_07830	CDS	582	CO195_07415	CDS	582	SPA_RS07140	CDS	582	SEEPA511_RS11865	CDS	582	T_RS06630	CDS	582	superoxide dismutase [Fe]
SEN_RS23255	pseudo	211	COO54_07840	pseudo	211	CO195_07425	pseudo	211	SPA_RS23325	pseudo	211	SEEPA511_RS11860	pseudo	211	T_RS24070	pseudo	211	-
SEN_RS08390	CDS	1026	COO54_07845	CDS	1026	CO195_07430	CDS	1026	SPA_RS07145	CDS	1026	SEEPA511_RS11855	CDS	1026	T_RS06625	CDS	1026	PurR family transcriptional regulator
SEN_RS08395	CDS	933	COO54_07850	CDS	933	CO195_07435	CDS	933	SPA_RS07150	CDS	933	SEEPA511_RS11850	CDS	933	T_RS06620	CDS	933	LysR family transcriptional regulator
SEN_RS08400	CDS	1206	COO54_07855	CDS	1206	CO195_07440	CDS	1206	SPA_RS07155	CDS	1206	SEEPA511_RS11845	CDS	1206	T_RS06615	CDS	1206	Bcr/CflA family multidrug efflux MFS transporter
SEN_RS08405	CDS	1149	COO54_07860	CDS	1149	CO195_07445	CDS	1149	SPA_RS07160	CDS	1149	SEEPA511_RS11840	CDS	1149	T_RS06610	CDS	1149	cyclopropane-fatty-acyl-phospholipid synthase
SEN_RS08410	CDS	642	COO54_07865	CDS	642	CO195_07450	CDS	642	SPA_RS07165	CDS	642	SEEPA511_RS11835	CDS	642	T_RS06605	CDS	642	riboflavin synthase
SEN_RS08415	CDS	1374	COO54_07870	CDS	1374	CO195_07455	CDS	1374	SPA_RS07170	CDS	1374	SEEPA511_RS11830	CDS	1374	T_RS06600	CDS	1374	multidrug resistance protein MdtK
SEN_RS08420	tRNA	77	COO54_07875	tRNA	77	CO195_07460	tRNA	77	SPA_RS07175	tRNA	77	SEEPA511_RS11825	tRNA	77	T_RS06595	tRNA	77	tRNA-Val
SEN_RS08425	tRNA	77	COO54_07880	tRNA	77	CO195_07465	tRNA	77	SPA_RS07180	tRNA	77	SEEPA511_RS11820	tRNA	77	T_RS06590	tRNA	77	tRNA-Val
SEN_RS08430	CDS	1059	COO54_07885	CDS	1059	CO195_07470	CDS	1059	SPA_RS07185	CDS	1059	SEEPA511_RS11815	CDS	1059	T_RS06585	CDS	1059	SPI-2 type III secretion system apparatus protein SsaU
SEN_RS08435	CDS	780	COO54_07890	CDS	780	CO195_07475	CDS	780	SPA_RS07190	CDS	780	SEEPA511_RS11810	CDS	780	T_RS06580	CDS	780	SPI-2 type III secretion system apparatus protein SsaT
SEN_RS08440	CDS	267	COO54_07895	CDS	267	CO195_07480	CDS	267	SPA_RS07195	CDS	267	SEEPA511_RS11805	CDS	267	T_RS06575	CDS	267	SPI-2 type III secretion system apparatus protein SsaS
SEN_RS08445	CDS	648	COO54_07900	CDS	648	CO195_07485	CDS	648	SPA_RS07200	CDS	648	SEEPA511_RS11800	CDS	648	T_RS06570	CDS	648	SPI-2 type III secretion system export apparatus protein SsaR
SEN_RS08450	CDS	969	COO54_07905	CDS	969	CO195_07490	CDS	969	SPA_RS07205	CDS	969	SEEPA511_RS11795	CDS	969	T_RS06565	CDS	969	SPI-2 type III secretion system apparatus protein SsaQ
SEN_RS08455	CDS	375	COO54_07910	CDS	375	CO195_07495	CDS	375	SPA_RS07210	CDS	375	SEEPA511_RS11790	CDS	375	T_RS06560	CDS	375	SPI-2 type III secretion system apparatus protein SsaP
SEN_RS08460	CDS	378	COO54_07915	CDS	378	CO195_07500	CDS	378	SPA_RS07215	CDS	378	SEEPA511_RS11785	CDS	378	T_RS06555	CDS	378	SPI-2 type III secretion system apparatus protein SsaO
SEN_RS08465	CDS	1302	COO54_07920	CDS	1302	CO195_07505	CDS	1302	SPA_RS07220	CDS	1302	SEEPA511_RS11780	CDS	1302	T_RS06550	CDS	1302	EscN/YscN/HrcN family type III secretion system ATPase
SEN_RS08470	CDS	2046	COO54_07925	CDS	2046	CO195_07510	CDS	2046	SPA_RS07225	CDS	2046	SEEPA511_RS11775	CDS	2046	T_RS06545	CDS	2046	SPI-2 type III secretion system apparatus protein SsaV
SEN_RS08475	CDS	369	COO54_07930	CDS	369	CO195_07515	CDS	369	SPA_RS07230	CDS	369	SEEPA511_RS11770	CDS	369	T_RS06540	CDS	369	SPI-2 type III secretion system apparatus protein SsaM
SEN_RS08480	CDS	1017	COO54_07935	CDS	1017	CO195_07520	CDS	1017	SPA_RS07235	CDS	1017	SEEPA511_RS11765	CDS	1017	T_RS06535	CDS	1017	SPI-2 type III secretion system apparatus protein SsaL
SEN_RS08485	CDS	675	COO54_07940	CDS	675	CO195_07525	CDS	675	SPA_RS07240	CDS	675	SEEPA511_RS11760	CDS	675	T_RS06530	CDS	675	SPI-2 type III secretion system apparatus protein SsaK
SEN_RS08490	CDS	549	COO54_07945	CDS	549	CO195_07530	CDS	549	SPA_RS07245	CDS	549	SEEPA511_RS11755	CDS	549	T_RS06525	CDS	549	hypothetical protein
SEN_RS08495	CDS	750	COO54_07950	CDS	750	CO195_07535	CDS	750	SPA_RS07250	CDS	750	SEEPA511_RS11750	CDS	750	T_RS06520	CDS	750	SPI-2 type III secretion system apparatus lipoprotein SsaJ
SEN_RS08500	CDS	249	COO54_07955	CDS	249	CO195_07540	CDS	249	SPA_RS07255	CDS	249	SEEPA511_RS11745	CDS	249	T_RS06515	CDS	249	type III secretion system protein SsaI
SEN_RS08505	CDS	291	COO54_07960	CDS	291	CO195_07545	CDS	291	SPA_RS07260	CDS	291	SEEPA511_RS11740	CDS	291	T_RS06510	CDS	291	type III secretion system protein SsaH
SEN_RS08510	CDS	216	COO54_07965	CDS	216	CO195_07550	CDS	216	SPA_RS07265	CDS	216	SEEPA511_RS11735	CDS	216	T_RS06505	CDS	216	type III secretion system needle protein SsaG
SEN_RS08515	CDS	690	COO54_07970	CDS	690	CO195_07555	CDS	690	SPA_RS07270	CDS	690	SEEPA511_RS11730	CDS	690	T_RS06500	CDS	690	pathogenicity island 2 effector protein SseG
SEN_RS08520	CDS	783	COO54_07975	CDS	783	CO195_07560	CDS	783	SPA_RS07275	CDS	783	SEEPA511_RS11725	CDS	783	T_RS06495	CDS	783	pathogenicity island 2 effector protein SseF
SEN_RS08525	CDS	435	COO54_07980	CDS	435	CO195_07565	CDS	435	SPA_RS07280	CDS	435	SEEPA511_RS11720	CDS	435	T_RS06490	CDS	435	type III secretion system chaperone protein SscB
SEN_RS08530	CDS	417	COO54_07985	CDS	417	CO195_07570	CDS	417	SPA_RS07285	CDS	417	SEEPA511_RS11715	CDS	417	T_RS06485	CDS	417	pathogenicity island 2 effector protein SseE
SEN_RS08535	CDS	588	COO54_07990	CDS	588	CO195_07575	CDS	588	SPA_RS07290	CDS	588	SEEPA511_RS11710	CDS	588	T_RS06480	CDS	588	SPI-2 type III secretion system translocon protein SseD
SEN_RS08540	CDS	1455	COO54_07995	CDS	1455	CO195_07580	CDS	1455	SPA_RS07295	CDS	1455	SEEPA511_RS11705	CDS	1455	T_RS06475	CDS	1455	SPI-2 type III secretion system translocon protein SseC
SEN_RS08545	CDS	474	COO54_08000	CDS	474	CO195_07585	CDS	474	SPA_RS07300	CDS	474	SEEPA511_RS11700	CDS	474	T_RS06470	CDS	474	CesD/SycD/LcrH family type III secretion system chaperone
SEN_RS08550	CDS	591	COO54_08005	CDS	591	CO195_07590	CDS	591	SPA_RS07305	CDS	591	SEEPA511_RS11695	CDS	591	T_RS06465	CDS	591	SPI-2 type III secretion system translocon protein SseB
SEN_RS08555	CDS	327	COO54_08010	CDS	327	CO195_07595	CDS	327	SPA_RS07310	CDS	327	SEEPA511_RS11690	CDS	327	T_RS06460	CDS	327	SPI-2 type III secretion system chaperone SseA
SEN_RS24315	pseudo	190	COO54_08015	CDS	189	NA	NA	NA	NA	NA	NA	NA	NA	NA	T_RS25375	pseudo	190	-
SEN_RS08560	CDS	243	COO54_08020	CDS	243	CO195_07600	CDS	243	SPA_RS07315	CDS	243	SEEPA511_RS11685	CDS	243	T_RS06455	CDS	243	type III secretion system chaperone SsaE
SEN_RS08565	CDS	1212	COO54_08025	CDS	1212	CO195_07605	CDS	1212	SPA_RS07320	CDS	1212	SEEPA511_RS11680	CDS	1212	T_RS06450	CDS	1212	type III secretion system protein SsaD
SEN_RS08570	CDS	1494	COO54_08030	CDS	1494	CO195_07610	CDS	1494	SPA_RS07325	CDS	1494	SEEPA511_RS11675	CDS	1494	T_RS06445	CDS	1494	SPI-2 type III secretion system protein SpiA
SEN_RS08575	CDS	402	COO54_08035	CDS	402	CO195_07615	CDS	402	SPA_RS07330	CDS	402	SEEPA511_RS11670	CDS	402	T_RS06440	CDS	402	SPI-2 type III secretion system protein SpiC
SEN_RS08580	CDS	2763	COO54_08040	CDS	2763	CO195_07620	CDS	2763	SPA_RS07335	CDS	2763	SEEPA511_RS11665	CDS	2763	T_RS06435	CDS	2763	hybrid sensor histidine kinase/response regulator
SEN_RS08585	CDS	639	COO54_08045	CDS	639	CO195_07625	CDS	639	SPA_RS07340	CDS	639	SEEPA511_RS11660	CDS	639	T_RS06430	CDS	639	DNA-binding response regulator
SEN_RS08590	CDS	729	COO54_08050	CDS	729	CO195_07630	CDS	729	SPA_RS07345	CDS	729	SEEPA511_RS11655	CDS	729	T_RS06425	CDS	729	helix-turn-helix-type transcriptional regulator
SEN_RS08595	CDS	960	COO54_08055	CDS	960	CO195_07635	CDS	960	SPA_RS07350	CDS	960	SEEPA511_RS11650	CDS	960	T_RS06420	CDS	960	DUF1722 domain-containing protein
SEN_RS08600	CDS	213	COO54_08060	CDS	213	CO195_07640	CDS	213	SPA_RS07355	CDS	213	SEEPA511_RS11645	CDS	213	T_RS06415	CDS	213	hypothetical protein
SEN_RS08605	CDS	621	COO54_08065	CDS	621	CO195_07645	CDS	621	SPA_RS07360	CDS	621	SEEPA511_RS11640	CDS	621	T_RS06410	CDS	621	DNA-binding response regulator
SEN_RS08610	CDS	1779	COO54_08070	CDS	1779	CO195_07650	CDS	1779	SPA_RS07365	CDS	1779	SEEPA511_RS11635	CDS	1779	T_RS06405	CDS	1779	two-component system sensor histidine kinase TtrS
SEN_RS08615	CDS	753	COO54_08075	CDS	753	CO195_07655	CDS	753	SPA_RS07370	i111;	754	SEEPA511_RS11630	i111;	754	T_RS06400	CDS	753	tetrathionate reductase subunit B
SEN_RS08620	CDS	1023	COO54_08080	CDS	1023	CO195_07660	CDS	1023	SPA_RS07375	CDS	1023	SEEPA511_RS11625	CDS	1023	T_RS06395	CDS	1023	tetrathionate reductase subunit TtrC
SEN_RS08625	CDS	3063	COO54_08085	CDS	3063	CO195_07665	i141;	3061	SPA_RS07380	CDS	3063	SEEPA511_RS11620	CDS	3063	T_RS06390	CDS	3063	tetrathionate reductase subunit TtrA
SEN_RS08630	CDS	1227	COO54_08090	CDS	1227	CO195_07670	st121;	1227	SPA_RS07385	st121;	1227	SEEPA511_RS11615	st121;	1227	T_RS06385	i345;	1219	hypothetical protein
SEN_RS08635	CDS	738	COO54_08095	CDS	738	NA	NA	NA	NA	NA	NA	SEEPA511_RS11610	CDS	783	T_RS06380	CDS	738	hypothetical protein
SEN_RS08640	CDS	894	COO54_08100	CDS	894	CO195_07680	CDS	894	SPA_RS07395	CDS	894	SEEPA511_RS11605	CDS	894	T_RS06375	i132;	689	hydrolase
SEN_RS08645	CDS	1344	COO54_08105	CDS	1344	CO195_07685	CDS	1344	SPA_RS07400	CDS	1344	SEEPA511_RS11600	CDS	1344	T_RS06370	CDS	1344	APC family permease
SEN_RS23260	CDS	315	COO54_08110	CDS	315	CO195_07690	CDS	315	SPA_RS23330	CDS	315	SEEPA511_RS11595	CDS	315	T_RS24065	CDS	315	hypothetical protein
SEN_RS08650	CDS	1413	COO54_08115	CDS	1413	CO195_07695	CDS	1413	SPA_RS07405	CDS	1413	SEEPA511_RS11590	CDS	1413	T_RS06365	CDS	1413	pyruvate kinase I
SEN_RS08655	CDS	237	COO54_08120	CDS	237	CO195_07700	CDS	237	SPA_RS07410	CDS	237	SEEPA511_RS11585	CDS	237	T_RS06360	CDS	237	hypothetical protein
SEN_RS08660	CDS	243	COO54_08130	CDS	240	CO195_07705	CDS	240	SPA_RS07420	CDS	240	SEEPA511_RS11580	CDS	240	T_RS06355	CDS	240	major outer membrane lipoprotein
SEN_RS08665	CDS	1002	COO54_08135	CDS	1002	CO195_07710	CDS	1002	SPA_RS07425	CDS	1002	SEEPA511_RS11570	CDS	1002	T_RS06350	i109;	1001	murein transpeptidase
SEN_RS08670	CDS	417	COO54_08140	CDS	417	NA	NA	NA	SPA_RS07430	CDS	417	SEEPA511_RS11565	CDS	417	T_RS06345	CDS	417	cysteine desulfuration protein SufE
SEN_RS08675	CDS	1221	COO54_08145	CDS	1221	NA	NA	NA	SPA_RS07435	i252;	1220	SEEPA511_RS11560	i252;	1220	T_RS06340	CDS	1221	cysteine desulfurase
SEN_RS08680	CDS	1272	COO54_08150	CDS	1272	NA	NA	NA	SPA_RS07440	st212;	1272	SEEPA511_RS11555	st212;	1272	T_RS06335	CDS	1272	signal peptide peptidase SppA
SEN_RS08685	CDS	747	COO54_08155	CDS	747	NA	NA	NA	SPA_RS07445	CDS	747	SEEPA511_RS11550	CDS	747	T_RS06330	CDS	747	Fe-S cluster assembly ATPase SufC
SEN_RS08690	CDS	1488	COO54_08160	CDS	1488	CO195_07715	3end342;	747	SPA_RS07450	CDS	1488	SEEPA511_RS11545	CDS	1488	T_RS06325	CDS	1488	Fe-S cluster assembly protein SufB
SEN_RS08695	CDS	369	COO54_08165	CDS	369	CO195_07720	CDS	369	SPA_RS07455	CDS	369	SEEPA511_RS11540	CDS	369	T_RS06320	CDS	369	Fe-S cluster assembly scaffold SufA
SEN_RS08700	CDS	1347	COO54_08170	CDS	1347	CO195_07725	3end175;	525	SPA_RS07460	CDS	1347	SEEPA511_RS11535	CDS	1347	T_RS06315	CDS	1347	L-cystine transporter
SEN_RS08705	CDS	228	COO54_08175	CDS	189	CO195_07730	3end57;	171	SPA_RS07465	CDS	228	SEEPA511_RS11530	CDS	228	T_RS06310	CDS	228	hypothetical protein
SEN_RS08710	CDS	411	COO54_08180	CDS	411	CO195_07735	CDS	411	SPA_RS07470	CDS	411	SEEPA511_RS11525	CDS	411	T_RS06305	CDS	411	acyl-CoA esterase
SEN_RS08715	CDS	3057	COO54_08185	CDS	3057	CO195_07740	st97;	3057	SPA_RS07475	CDS	3057	SEEPA511_RS11520	CDS	3057	T_RS06300	CDS	3057	FAD-binding oxidoreductase
SEN_RS08720	CDS	1119	COO54_08190	CDS	1119	CO195_07745	CDS	1119	SPA_RS07480	CDS	1119	SEEPA511_RS11515	CDS	1119	T_RS06295	CDS	1119	AI-2E family transporter
SEN_RS08725	CDS	360	COO54_08200	CDS	360	NA	NA	NA	NA	NA	NA	NA	NA	NA	NA	NA	NA	DUF1870 domain-containing protein
SEN_RS08730	CDS	1212	COO54_08205	CDS	1212	NA	NA	NA	NA	NA	NA	NA	NA	NA	NA	NA	NA	MFS transporter
SEN_RS08735	CDS	1236	COO54_08210	CDS	1236	NA	NA	NA	NA	NA	NA	NA	NA	NA	NA	NA	NA	MFS transporter
SEN_RS08740	CDS	867	COO54_08215	CDS	867	NA	NA	NA	NA	NA	NA	NA	NA	NA	NA	NA	NA	quinate/shikimate dehydrogenase
SEN_RS08745	CDS	759	COO54_08220	CDS	759	NA	NA	NA	NA	NA	NA	NA	NA	NA	NA	NA	NA	3-dehydroquinase
SEN_RS08750	CDS	1554	NA	NA	NA	NA	NA	NA	NA	NA	NA	NA	NA	NA	NA	NA	NA	putative acetyl CoA transferase
SEN_RS08755	CDS	1152	COO54_08230	CDS	1152	NA	NA	NA	NA	NA	NA	NA	NA	NA	NA	NA	NA	acyl-CoA dehydrogenase
SEN_RS08760	CDS	891	COO54_08235	CDS	891	NA	NA	NA	NA	NA	NA	NA	NA	NA	NA	NA	NA	AraC family transcriptional regulator
SEN_RS08765	CDS	765	COO54_08240	CDS	765	NA	NA	NA	NA	NA	NA	NA	NA	NA	NA	NA	NA	electron transfer flavoprotein FixB
SEN_RS08770	CDS	936	COO54_08245	CDS	936	NA	NA	NA	NA	NA	NA	NA	NA	NA	NA	NA	NA	electron transfer flavoprotein subunit alpha
SEN_RS08775	CDS	1287	COO54_08250	CDS	1287	NA	NA	NA	NA	NA	NA	NA	NA	NA	NA	NA	NA	oxidoreductase FixC
SEN_RS08780	CDS	294	COO54_08255	CDS	294	NA	NA	NA	NA	NA	NA	NA	NA	NA	NA	NA	NA	ferredoxin family protein
SEN_RS08785	CDS	1641	COO54_08260	CDS	1641	NA	NA	NA	NA	NA	NA	NA	NA	NA	NA	NA	NA	cyclohexanecarboxylate-CoA ligase
SEN_RS08790	CDS	2379	COO54_08265	CDS	2379	CO195_07760	CDS	2379	SPA_RS07490	CDS	2379	SEEPA511_RS11500	CDS	2379	T_RS06285	CDS	2379	phosphoenolpyruvate synthase
SEN_RS08795	CDS	834	COO54_08270	CDS	834	CO195_07765	CDS	834	SPA_RS07495	CDS	834	SEEPA511_RS11495	CDS	834	T_RS06280	CDS	834	phosphoenolpyruvate synthase regulatory protein
SEN_RS08800	CDS	1047	COO54_08275	CDS	1047	CO195_07770	CDS	1047	SPA_RS07500	CDS	1047	SEEPA511_RS11490	CDS	1047	T_RS06275	CDS	1047	phospho-2-dehydro-3-deoxyheptonate aldolase Trp-sensitive
SEN_RS08805	CDS	192	COO54_08280	CDS	192	CO195_07775	CDS	192	SPA_RS07505	CDS	192	SEEPA511_RS11485	CDS	192	T_RS06270	CDS	192	hemin uptake protein HemP
SEN_RS08810	CDS	1443	COO54_08285	CDS	1443	CO195_07780	st207;	1443	SPA_RS07510	CDS	1443	SEEPA511_RS11480	CDS	1443	T_RS06265	CDS	1443	hypothetical protein
SEN_RS08815	CDS	714	COO54_08290	CDS	714	CO195_07785	CDS	714	SPA_RS07515	CDS	714	SEEPA511_RS11475	CDS	714	T_RS06260	CDS	714	anti-FlhDC factor YdiV
SEN_RS08820	CDS	465	COO54_08295	CDS	465	CO195_07790	CDS	465	SPA_RS07520	CDS	465	SEEPA511_RS11470	CDS	465	T_RS06255	CDS	465	lipoprotein
SEN_RS08825	CDS	750	COO54_08300	CDS	750	CO195_07795	CDS	750	SPA_RS07525	CDS	750	SEEPA511_RS11465	CDS	750	T_RS06250	CDS	750	vitamin B12 import ATP-binding protein BtuD
SEN_RS08830	CDS	552	COO54_08305	CDS	552	CO195_07800	CDS	552	SPA_RS07530	CDS	552	SEEPA511_RS11460	CDS	552	T_RS06245	CDS	552	glutathione peroxidase
SEN_RS08835	CDS	981	COO54_08310	CDS	981	CO195_07805	CDS	981	SPA_RS07535	CDS	981	SEEPA511_RS11455	CDS	981	T_RS06240	CDS	981	vitamin B12 import system permease BtuC
SEN_RS08840	CDS	300	COO54_08315	CDS	300	CO195_07810	CDS	300	SPA_RS07540	CDS	300	SEEPA511_RS11450	CDS	300	T_RS06235	CDS	300	integration host factor subunit alpha
SEN_RS08845	CDS	2388	COO54_08320	CDS	2388	CO195_07815	CDS	2388	SPA_RS07545	CDS	2388	SEEPA511_RS11445	CDS	2388	T_RS06230	CDS	2388	phenylalanine--tRNA ligase subunit beta
SEN_RS08850	CDS	984	COO54_08325	CDS	984	CO195_07820	CDS	984	SPA_RS07550	CDS	984	SEEPA511_RS11440	CDS	984	T_RS06225	CDS	984	phenylalanine--tRNA ligase subunit alpha
SEN_RS23270	CDS	96	NA	NA	NA	NA	NA	NA	SPA_RS23335	CDS	96	SEEPA511_RS11435	CDS	96	T_RS24060	CDS	96	phenylalanyl-tRNA synthetase (pheST) operon leader peptide
SEN_RS08855	CDS	357	COO54_08330	CDS	357	CO195_07825	CDS	357	SPA_RS07555	CDS	357	SEEPA511_RS11430	CDS	357	T_RS06220	CDS	357	50S ribosomal protein L20
SEN_RS08860	CDS	198	COO54_08335	CDS	198	CO195_07830	CDS	198	SPA_RS07560	CDS	198	SEEPA511_RS11425	CDS	198	T_RS06215	CDS	198	50S ribosomal protein L35
SEN_RS08865	CDS	543	COO54_08340	CDS	543	CO195_07835	CDS	543	SPA_RS07565	CDS	543	SEEPA511_RS11420	CDS	543	T_RS06210	CDS	543	translation initiation factor IF-3
SEN_RS08870	CDS	1929	COO54_08345	CDS	1929	CO195_07840	CDS	1929	SPA_RS07570	CDS	1929	SEEPA511_RS11415	CDS	1929	T_RS06205	CDS	1929	threonine--tRNA ligase
SEN_RS23275	pseudo	358	NA	NA	NA	CO195_07850	CDS	207	SPA_RS24385	CDS	207	SEEPA511_RS23420	CDS	207	T_RS24055	pseudo	361	-
SEN_RS08880	CDS	1224	COO54_08355	CDS	1224	CO195_07855	CDS	1224	SPA_RS07580	CDS	1224	SEEPA511_RS11405	CDS	1224	T_RS06195	CDS	1224	O-antigen polymerase
SEN_RS08885	pseudo	206	COO54_08360	pseudo	206	CO195_07860	CDS	207	SPA_RS07585	CDS	207	SEEPA511_RS11400	CDS	207	T_RS06190	CDS	207	-
SEN_RS08890	CDS	855	COO54_08365	st78;	855	CO195_07865	CDS	855	SPA_RS07590	CDS	855	SEEPA511_RS11395	CDS	855	T_RS06185	i186;st207;	856	endonuclease
SEN_RS08895	CDS	249	COO54_08370	CDS	249	NA	NA	NA	NA	NA	NA	SEEPA511_RS11390	CDS	315	NA	NA	NA	hypothetical protein
SEN_RS08900	CDS	960	COO54_08375	CDS	960	CO195_07875	CDS	960	SPA_RS07600	CDS	960	SEEPA511_RS11385	CDS	960	T_RS06175	CDS	960	DUF2219 domain-containing protein
SEN_RS08905	CDS	759	COO54_08380	CDS	759	CO195_07880	CDS	759	SPA_RS07605	CDS	759	SEEPA511_RS11380	CDS	759	T_RS06170	CDS	759	DUF481 domain-containing protein
SEN_RS08910	CDS	933	COO54_08385	CDS	933	CO195_07885	CDS	933	SPA_RS07610	CDS	933	SEEPA511_RS11375	CDS	933	T_RS06165	CDS	933	6-phosphofructokinase II
SEN_RS08915	CDS	291	COO54_08390	CDS	291	CO195_07890	CDS	291	SPA_RS07615	CDS	291	SEEPA511_RS11370	CDS	291	T_RS06160	CDS	291	endoribonuclease GhoS
SEN_RS08920	CDS	861	COO54_08395	CDS	861	CO195_07895	CDS	861	SPA_RS07620	CDS	861	SEEPA511_RS11365	CDS	861	T_RS06155	CDS	861	fructosamine kinase family protein
SEN_RS08925	CDS	537	COO54_08400	CDS	537	CO195_07900	CDS	537	SPA_RS07625	CDS	537	SEEPA511_RS11360	CDS	537	T_RS06150	CDS	537	yfeABCD regulator yfeE
SEN_RS08930	CDS	669	COO54_08405	CDS	669	CO195_07905	CDS	669	SPA_RS07630	CDS	669	SEEPA511_RS11355	CDS	669	T_RS06145	CDS	669	2-deoxyglucose-6-phosphatase
SEN_RS08935	CDS	600	COO54_08410	CDS	600	CO195_07910	CDS	600	SPA_RS07635	CDS	600	SEEPA511_RS11350	CDS	600	T_RS06140	CDS	600	membrane protein
SEN_RS08940	CDS	1392	COO54_08415	CDS	1392	CO195_07915	CDS	1392	SPA_RS07640	CDS	1392	SEEPA511_RS11345	CDS	1392	T_RS06135	CDS	1392	L-cystine transporter
SEN_RS08945	CDS	243	COO54_08420	CDS	243	CO195_07920	CDS	243	SPA_RS07645	CDS	243	SEEPA511_RS11340	CDS	243	T_RS06130	CDS	243	cell division activator CedA
SEN_RS23280	pseudo	249	COO54_00810	CDS	237	NA	NA	NA	NA	NA	NA	SEEPA511_RS15985	CDS	114	NA	NA	NA	-
SEN_RS08950	CDS	2253	COO54_08430	CDS	2253	CO195_07930	CDS	2253	SPA_RS07650	CDS	2253	SEEPA511_RS11330	CDS	2253	T_RS06125	CDS	2253	catalase HPII
SEN_RS08955	CDS	759	COO54_08435	CDS	759	CO195_07935	CDS	759	SPA_RS07655	CDS	759	SEEPA511_RS11325	CDS	759	T_RS06115	CDS	759	chitooligosaccharide deacetylase
SEN_RS08960	CDS	1356	COO54_08440	CDS	1356	CO195_07940	CDS	1356	SPA_RS07660	CDS	1356	SEEPA511_RS11320	CDS	1356	T_RS06110	CDS	1356	6-phospho-beta-glucosidase
SEN_RS08965	CDS	843	COO54_08445	CDS	843	CO195_07945	CDS	843	SPA_RS07665	CDS	843	SEEPA511_RS11315	CDS	843	T_RS06105	CDS	843	transcriptional regulator ChbR
SEN_RS08970	CDS	348	COO54_08450	CDS	348	CO195_07950	CDS	348	SPA_RS07670	CDS	348	SEEPA511_RS11310	CDS	348	T_RS06100	CDS	348	PTS N'-diacetylchitobiose transporter subunit IIA
SEN_RS08975	CDS	1359	COO54_08455	CDS	1359	CO195_07955	CDS	1359	SPA_RS07675	CDS	1359	SEEPA511_RS11305	CDS	1359	T_RS06095	CDS	1359	PTS N,N'-diacetylchitobiose transporter subunit IIC
SEN_RS08980	CDS	321	COO54_08460	CDS	321	CO195_07960	CDS	321	SPA_RS07680	CDS	321	SEEPA511_RS11300	CDS	321	T_RS06090	CDS	321	PTS sugar transporter subunit IIB
SEN_RS23285	pseudo	265	COO54_08465	pseudo	265	CO195_07965	pseudo	265	SPA_RS23350	pseudo	265	SEEPA511_RS11295	pseudo	265	T_RS24045	pseudo	265	-
SEN_RS08985	CDS	342	COO54_08470	CDS	342	CO195_07970	CDS	342	SPA_RS07685	CDS	342	SEEPA511_RS11290	CDS	342	T_RS06085	CDS	342	transcriptional regulator
SEN_RS08990	CDS	828	COO54_08475	CDS	828	CO195_07975	CDS	828	SPA_RS07690	CDS	828	SEEPA511_RS11285	CDS	828	T_RS06080	CDS	828	NAD(+) synthetase
SEN_RS08995	CDS	909	COO54_08480	CDS	909	CO195_07980	CDS	909	SPA_RS07695	CDS	909	SEEPA511_RS11280	CDS	909	T_RS06075	CDS	909	excinuclease Cho
SEN_RS09000	CDS	486	COO54_08485	CDS	486	CO195_07985	CDS	486	SPA_RS07700	CDS	486	SEEPA511_RS11275	CDS	486	T_RS06070	CDS	486	ATP-independent periplasmic protein-refolding chaperone
SEN_RS23290	CDS	216	COO54_08490	CDS	216	NA	NA	NA	NA	NA	NA	NA	NA	NA	NA	NA	NA	hypothetical protein
SEN_RS09005	CDS	969	COO54_08495	CDS	969	CO195_07990	CDS	969	SPA_RS07705	CDS	969	SEEPA511_RS11270	CDS	969	T_RS06065	CDS	969	succinylglutamate desuccinylase
SEN_RS09010	CDS	1344	COO54_08500	CDS	1344	CO195_07995	CDS	1344	SPA_RS07710	CDS	1344	SEEPA511_RS11265	CDS	1344	T_RS06060	CDS	1344	succinylarginine dihydrolase
SEN_RS09015	CDS	1479	COO54_08505	CDS	1479	CO195_08000	CDS	1479	SPA_RS07715	CDS	1479	SEEPA511_RS11260	CDS	1479	T_RS06055	CDS	1287	N-succinylglutamate 5-semialdehyde dehydrogenase
SEN_RS09020	CDS	1035	COO54_08510	CDS	1035	CO195_08005	CDS	1035	SPA_RS07720	CDS	1035	SEEPA511_RS11255	CDS	1035	T_RS06050	i185;	1034	arginine N-succinyltransferase
SEN_RS09025	CDS	1227	COO54_08515	CDS	1227	CO195_08010	CDS	1227	SPA_RS07725	CDS	1227	SEEPA511_RS11250	CDS	1227	T_RS06045	CDS	1227	succinylornithine aminotransferase
SEN_RS23295	CDS	180	COO54_08520	CDS	180	CO195_08015	CDS	180	SPA_RS23355	CDS	180	SEEPA511_RS11245	CDS	180	T_RS24040	CDS	180	hypothetical protein
SEN_RS09030	CDS	807	COO54_08525	CDS	807	CO195_08020	CDS	807	SPA_RS07730	CDS	807	SEEPA511_RS11240	CDS	807	T_RS06040	CDS	807	exodeoxyribonuclease III
SEN_RS09035	CDS	417	COO54_08530	CDS	417	CO195_08025	CDS	417	SPA_RS07735	CDS	417	SEEPA511_RS11235	CDS	417	T_RS06035	CDS	417	pyrimidine (deoxy)nucleoside triphosphate pyrophosphohydrolase
SEN_RS09040	CDS	276	COO54_08535	CDS	276	CO195_08030	CDS	276	SPA_RS07740	CDS	276	SEEPA511_RS11230	CDS	276	T_RS06030	CDS	276	DUF1496 domain-containing protein
SEN_RS09045	CDS	1344	COO54_08540	CDS	1344	CO195_08035	CDS	1344	SPA_RS07745	CDS	1344	SEEPA511_RS11225	CDS	1344	T_RS06025	CDS	1344	glutamate dehydrogenase
SEN_RS09050	CDS	1950	COO54_08545	CDS	1950	CO195_08040	CDS	1950	SPA_RS07750	CDS	1950	SEEPA511_RS11220	CDS	1950	T_RS06020	CDS	1950	DNA topoisomerase III
SEN_RS09055	CDS	1044	COO54_08550	CDS	1044	CO195_08045	CDS	1044	SPA_RS07755	CDS	1044	SEEPA511_RS11215	CDS	1044	T_RS06015	CDS	1044	selenide, water dikinase SelD
SEN_RS09060	CDS	552	COO54_08560	CDS	552	CO195_08055	CDS	552	SPA_RS07760	CDS	552	SEEPA511_RS11210	CDS	552	T_RS06010	CDS	552	NAD(P)H nitroreductase
SEN_RS09065	CDS	1857	COO54_08570	CDS	1857	CO195_08065	CDS	1857	SPA_RS07765	CDS	1857	SEEPA511_RS11205	CDS	1857	T_RS06005	CDS	1857	signal peptide peptidase SppA
SEN_RS09070	CDS	1017	COO54_08575	CDS	1017	CO195_08070	CDS	1017	SPA_RS07770	CDS	1017	SEEPA511_RS11200	CDS	1017	T_RS06000	CDS	1017	L-asparaginase 1
SEN_RS09075	CDS	657	COO54_08580	CDS	657	CO195_08075	CDS	657	SPA_RS07775	CDS	657	SEEPA511_RS11195	CDS	657	T_RS05995	CDS	657	nicotinamidase/pyrazinamidase
SEN_RS09080	CDS	1359	NA	NA	NA	NA	NA	NA	NA	NA	NA	NA	NA	NA	NA	NA	NA	MFS transporter
SEN_RS09085	CDS	759	NA	NA	NA	NA	NA	NA	NA	NA	NA	NA	NA	NA	NA	NA	NA	DeoR/GlpR transcriptional regulator
SEN_RS09090	CDS	984	NA	NA	NA	NA	NA	NA	NA	NA	NA	NA	NA	NA	NA	NA	NA	aldo/keto reductase
SEN_RS09095	CDS	948	NA	NA	NA	NA	NA	NA	NA	NA	NA	NA	NA	NA	NA	NA	NA	sugar kinase
SEN_RS09100	CDS	837	NA	NA	NA	NA	NA	NA	NA	NA	NA	NA	NA	NA	NA	NA	NA	ketose-bisphosphate aldolase
SEN_RS09105	CDS	1044	NA	NA	NA	NA	NA	NA	NA	NA	NA	NA	NA	NA	NA	NA	NA	NAD(P)-dependent alcohol dehydrogenase
SEN_RS09110	CDS	1380	NA	NA	NA	NA	NA	NA	NA	NA	NA	NA	NA	NA	NA	NA	NA	MFS transporter
SEN_RS09115	CDS	1077	NA	NA	NA	NA	NA	NA	NA	NA	NA	NA	NA	NA	NA	NA	NA	alcohol dehydrogenase
SEN_RS24320	pseudo	492	NA	NA	NA	NA	NA	NA	NA	NA	NA	NA	NA	NA	NA	NA	NA	-
SEN_RS09120	CDS	279	COO54_08585	CDS	279	CO195_08080	CDS	279	SPA_RS07780	CDS	279	SEEPA511_RS11190	CDS	279	T_RS05990	CDS	279	DUF1315 domain-containing protein
SEN_RS09125	CDS	444	COO54_08590	CDS	444	CO195_08085	CDS	444	SPA_RS07785	CDS	444	SEEPA511_RS11185	CDS	444	T_RS05985	CDS	444	peptide-methionine (R)-S-oxide reductase
SEN_RS09130	CDS	996	COO54_08595	CDS	996	CO195_08090	CDS	996	SPA_RS07790	CDS	996	SEEPA511_RS11180	CDS	996	T_RS05980	CDS	996	aldehyde dehydrogenase
SEN_RS24325	CDS	177	COO54_08600	CDS	177	CO195_08095	CDS	177	SPA_RS24395	CDS	177	SEEPA511_RS11175	CDS	177	T_RS25370	CDS	177	hypothetical protein
SEN_RS09135	CDS	885	COO54_08605	CDS	885	CO195_08100	CDS	885	SPA_RS07795	CDS	885	SEEPA511_RS11170	CDS	885	T_RS05975	CDS	150	D-hexose-6-phosphate mutarotase
SEN_RS09140	CDS	858	COO54_08610	CDS	858	CO195_08105	CDS	858	SPA_RS07800	CDS	858	SEEPA511_RS11165	CDS	858	T_RS05965	CDS	858	aldo/keto reductase
SEN_RS09145	CDS	1197	COO54_08615	CDS	1197	CO195_08110	CDS	1197	SPA_RS07805	CDS	1197	SEEPA511_RS11160	CDS	1197	T_RS05960	CDS	963	anaerobic sulfatase maturase
SEN_RS09150	CDS	747	COO54_08620	CDS	747	CO195_08115	CDS	747	SPA_RS07810	CDS	747	SEEPA511_RS11155	CDS	747	T_RS05955	CDS	747	MipA/OmpV family protein
SEN_RS09155	CDS	1935	COO54_08625	CDS	1935	CO195_08120	CDS	1935	SPA_RS07815	i592;	1934	SEEPA511_RS11150	CDS	1935	T_RS05950	CDS	1935	PrkA family serine protein kinase
SEN_RS09160	CDS	1287	COO54_08630	CDS	1287	CO195_08125	CDS	1287	SPA_RS07820	CDS	1287	SEEPA511_RS11145	CDS	1287	T_RS05945	CDS	1287	hypothetical protein
SEN_RS09165	CDS	1494	COO54_08640	CDS	1494	CO195_08135	CDS	1494	SPA_RS07830	CDS	1494	SEEPA511_RS11135	CDS	1494	T_RS05935	st58;	1494	GGDEF domain-containing protein
SEN_RS09170	CDS	528	COO54_08645	CDS	528	CO195_08140	CDS	528	SPA_RS07835	CDS	528	SEEPA511_RS11130	CDS	528	T_RS05930	CDS	528	YbaK/prolyl-tRNA synthetase associated domain-containing protein
SEN_RS09175	CDS	108	COO54_08650	CDS	108	CO195_08145	CDS	108	SPA_RS07840	CDS	108	SEEPA511_RS23415	CDS	108	T_RS05925	CDS	102	hypothetical protein
SEN_RS09180	CDS	447	COO54_08655	CDS	447	CO195_08150	CDS	447	SPA_RS07845	CDS	447	SEEPA511_RS11125	CDS	447	T_RS05920	CDS	447	DUF441 family protein
SEN_RS09185	CDS	795	COO54_08660	CDS	795	CO195_08155	CDS	795	SPA_RS07850	CDS	795	SEEPA511_RS11120	CDS	795	T_RS05915	CDS	795	AraC family transcriptional regulator
SEN_RS09190	CDS	1185	COO54_08665	CDS	1185	CO195_08160	CDS	1185	SPA_RS07855	CDS	1185	SEEPA511_RS11115	CDS	1185	T_RS05910	CDS	1185	cyanate MFS transporter
SEN_RS09195	CDS	348	COO54_08670	CDS	348	CO195_08165	CDS	348	SPA_RS07860	CDS	348	SEEPA511_RS11110	CDS	348	T_RS05905	CDS	348	DUF488 domain-containing protein
SEN_RS09200	CDS	312	COO54_08675	CDS	312	CO195_08170	CDS	312	SPA_RS07865	CDS	312	SEEPA511_RS11105	CDS	312	T_RS05900	CDS	312	hypothetical protein
SEN_RS09205	CDS	252	COO54_08680	CDS	252	CO195_08175	CDS	252	SPA_RS07870	CDS	252	SEEPA511_RS11100	CDS	252	T_RS05895	CDS	252	DUF333 domain-containing protein
SEN_RS09210	CDS	249	COO54_08690	CDS	249	CO195_08185	CDS	249	SPA_RS07875	CDS	249	SEEPA511_RS11095	CDS	249	T_RS05885	CDS	249	GlsB/YeaQ/YmgE family stress response membrane protein
SEN_RS09215	CDS	186	COO54_08695	CDS	186	CO195_08190	CDS	186	SPA_RS07880	CDS	186	SEEPA511_RS11090	CDS	186	T_RS05880	CDS	186	hypothetical protein
SEN_RS09220	CDS	642	NA	NA	NA	CO195_08195	CDS	642	SPA_RS07885	CDS	642	SEEPA511_RS11085	CDS	642	NA	NA	NA	hypothetical protein
SEN_RS09225	CDS	183	COO54_08705	CDS	183	CO195_08200	CDS	183	SPA_RS07890	CDS	183	SEEPA511_RS11080	CDS	183	T_RS05870	CDS	183	DUF1869 domain-containing protein
SEN_RS09230	CDS	363	COO54_08710	CDS	363	CO195_08205	CDS	363	SPA_RS07895	CDS	363	SEEPA511_RS11075	CDS	363	T_RS05865	CDS	363	DUF1971 domain-containing protein
SEN_RS23300	CDS	186	COO54_08715	CDS	186	CO195_08210	CDS	186	SPA_RS23360	CDS	186	SEEPA511_RS11070	CDS	186	T_RS24025		183	hypothetical protein
SEN_RS09235	CDS	639	COO54_08720	CDS	639	CO195_08215	CDS	639	SPA_RS07900	CDS	639	SEEPA511_RS11065	CDS	639	T_RS05860	CDS	639	leucine efflux protein
SEN_RS09240	CDS	546	COO54_08725	CDS	546	CO195_08220	CDS	546	SPA_RS07905	CDS	546	SEEPA511_RS11060	CDS	546	T_RS05855	CDS	546	chorismate mutase
SEN_RS23305	pseudo	155	COO54_08730	pseudo	155	CO195_08225	CDS	156	SPA_RS07910	CDS	156	SEEPA511_RS23410	CDS	156	T_RS05850	CDS	156	-
SEN_RS09245	CDS	249	COO54_08735	CDS	249	CO195_08230	5end12;i12;	250	SPA_RS07915	CDS	249	SEEPA511_RS11055	CDS	249	T_RS05845	CDS	249	hypothetical protein
SEN_RS24330	pseudo	212	COO54_14300	pseudo	96	CO195_18355	pseudo	102	NA	NA	NA	SEEPA511_RS04160	pseudo	194	T_RS25645	pseudo	191	-
SEN_RS09250	CDS	849	COO54_08745	CDS	849	CO195_08240	CDS	849	SPA_RS07920	CDS	849	SEEPA511_RS11045	CDS	849	T_RS05840	CDS	849	transcriptional regulator
SEN_RS09255	CDS	594	COO54_08750	CDS	594	CO195_08245	CDS	594	SPA_RS07925	CDS	594	SEEPA511_RS11040	CDS	594	T_RS05835	CDS	594	LuxR family transcriptional regulator
SEN_RS09260	CDS	789	COO54_08755	CDS	789	CO195_08250	st239;	789	SPA_RS07930	CDS	789	SEEPA511_RS11035	CDS	789	T_RS05830	CDS	789	cryptic aminoglycoside nucleotidyltransferase ANT(3'')/ANT(9)
SEN_RS09265	CDS	651	COO54_08760	CDS	651	CO195_08255	CDS	651	SPA_RS07935	CDS	651	SEEPA511_RS11030	CDS	651	T_RS05825	CDS	651	metal-binding protein ZinT
SEN_RS09270	tRNA	77	COO54_08765	tRNA	77	CO195_08260	tRNA	77	SPA_RS07940	tRNA	77	SEEPA511_RS11025	tRNA	77	T_RS05820	tRNA	77	tRNA-Arg
SEN_RS09275	CDS	327	COO54_08770	CDS	327	CO195_08265	CDS	327	SPA_RS07945	CDS	327	SEEPA511_RS11020	CDS	327	T_RS05815	CDS	327	four-helix bundle copper-binding protein
SEN_RS09280	CDS	1134	COO54_08775	CDS	1134	CO195_08270	CDS	1134	SPA_RS07950	CDS	1134	SEEPA511_RS11015	CDS	1134	T_RS05810	CDS	1134	mechanosensitive ion channel family protein
SEN_RS09285	CDS	591	COO54_08780	CDS	591	CO195_08275	CDS	591	SPA_RS07955	CDS	591	SEEPA511_RS11010	CDS	591	T_RS05805	CDS	591	peptide ABC transporter ATP-binding protein
SEN_RS09290	CDS	798	COO54_08785	CDS	798	CO195_08280	CDS	798	SPA_RS07960	CDS	798	SEEPA511_RS11005	CDS	798	T_RS05800	CDS	798	ABC transporter ATP-binding protein
SEN_RS09295	CDS	813	COO54_08790	CDS	813	CO195_08285	CDS	813	SPA_RS07965	CDS	813	SEEPA511_RS11000	CDS	813	T_RS05795	CDS	813	ABC transporter permease
SEN_RS09300	CDS	975	COO54_08795	CDS	975	CO195_08290	CDS	975	SPA_RS07970	CDS	975	SEEPA511_RS10995	CDS	975	T_RS05790	CDS	975	ABC transporter permease
SEN_RS09305	CDS	1635	COO54_08800	CDS	1635	CO195_08295	CDS	1635	SPA_RS07975	CDS	1635	SEEPA511_RS10990	CDS	1635	T_RS05785	CDS	1635	nickel ABC transporter substrate-binding protein
SEN_RS09310	CDS	315	COO54_08805	CDS	315	CO195_08300	CDS	315	SPA_RS07980	CDS	315	SEEPA511_RS10985	CDS	315	T_RS05780	CDS	315	hypothetical protein
SEN_RS09315	CDS	531	COO54_08810	CDS	531	CO195_08305	CDS	531	SPA_RS07985	CDS	531	SEEPA511_RS10980	CDS	531	T_RS05775	CDS	531	cytochrome b
SEN_RS09320	CDS	1044	COO54_08815	CDS	1044	CO195_08310	CDS	1044	SPA_RS07990	CDS	918	SEEPA511_RS10975	CDS	918	T_RS05770	CDS	1044	hypothetical protein
SEN_RS09330	CDS	471	COO54_08820	CDS	471	CO195_08320	CDS	471	NA	NA	NA	NA	NA	NA	T_RS05760	CDS	471	heat-shock protein
SEN_RS24335	CDS	273	COO54_08825	CDS	231	CO195_08325	CDS	228	NA	NA	NA	NA	NA	NA	T_RS25365	CDS	228	hypothetical protein
SEN_RS09340	CDS	126	COO54_08830	CDS	126	CO195_08330	CDS	126	NA	NA	NA	NA	NA	NA	T_RS05755	CDS	126	hypothetical protein
SEN_RS09355	CDS	345	COO54_08835	CDS	345	CO195_08335	CDS	345	SPA_RS07995	CDS	231	SEEPA511_RS10970	CDS	231	T_RS05740	CDS	345	lysozyme inhibitor
SEN_RS09360	tRNA	77	COO54_08840	tRNA	77	CO195_08340	tRNA	77	SPA_RS08005	tRNA	77	SEEPA511_RS10965	tRNA	77	T_RS05730	tRNA	77	tRNA-Arg
SEN_RS09370	CDS	558	COO54_08845	CDS	558	CO195_08345	CDS	558	SPA_RS08015	CDS	558	SEEPA511_RS10960	CDS	558	T_RS05720	CDS	558	virulence membrane protein PagC
SEN_RS09380	pseudo	192	COO54_08855	CDS	192	NA	NA	NA	NA	NA	NA	NA	NA	NA	NA	NA	NA	-
SEN_RS09385	CDS	264	COO54_08860	CDS	264	CO195_08355	CDS	264	SPA_RS08030	CDS	264	SEEPA511_RS10950	CDS	264	T_RS05705	CDS	264	virulence protein PagD
SEN_RS09390	CDS	213	COO54_08865	CDS	213	CO195_08360	CDS	213	SPA_RS08035	CDS	213	SEEPA511_RS10945	CDS	213	T_RS05700	CDS	213	cold-shock protein CspH
SEN_RS09395	CDS	522	COO54_08870	CDS	522	CO195_08365	CDS	522	SPA_RS08040	CDS	522	SEEPA511_RS10940	CDS	522	T_RS05695	CDS	522	lipoprotein
SEN_RS09400	CDS	240	COO54_08875	CDS	240	CO195_08370	CDS	240	SPA_RS08045	CDS	240	SEEPA511_RS10935	CDS	240	T_RS05690	CDS	240	virulence protein MsgA
SEN_RS09405	CDS	681	NA	NA	NA	NA	NA	NA	NA	NA	NA	NA	NA	NA	NA	NA	NA	hypothetical protein
SEN_RS09410	CDS	207	COO54_08920	CDS	228	NA	NA	NA	NA	NA	NA	NA	NA	NA	NA	NA	NA	hypothetical protein
SEN_RS09415	CDS	1125	COO54_08930	CDS	1125	CO195_08405	CDS	1125	SPA_RS08080	CDS	1125	SEEPA511_RS10900	CDS	1125	T_RS05655	CDS	1125	DUF3626 domain-containing protein
SEN_RS09420	CDS	1251	COO54_09110	CDS	1251	CO195_08410	CDS	1251	SPA_RS08085	CDS	1251	SEEPA511_RS10895	CDS	1251	T_RS08565	CDS	1251	isocitrate dehydrogenase (NADP(+))
SEN_RS09425	CDS	666	COO54_09115	CDS	666	CO195_08415	CDS	666	SPA_RS08090	CDS	666	SEEPA511_RS10890	CDS	666	T_RS08570	CDS	666	23S rRNA pseudouridine synthase E
SEN_RS09430	CDS	330	COO54_09120	CDS	330	CO195_08420	CDS	330	SPA_RS08095	CDS	330	SEEPA511_RS10885	CDS	330	T_RS08575	CDS	330	hypothetical protein
SEN_RS09435	CDS	462	COO54_09125	CDS	462	CO195_08425	CDS	462	SPA_RS08100	CDS	462	SEEPA511_RS10880	CDS	462	T_RS08580	CDS	462	NUDIX hydrolase
SEN_RS09440	CDS	1107	COO54_09130	CDS	1107	CO195_08430	CDS	1107	SPA_RS08105	CDS	1107	SEEPA511_RS10875	CDS	1107	T_RS08585	CDS	1107	tRNA 2-thiouridine(34) synthase MnmA
SEN_RS09445	CDS	648	COO54_09135	CDS	642	CO195_08435	CDS	642	SPA_RS08110	CDS	648	SEEPA511_RS10870	CDS	648	T_RS08590	CDS	648	lysogenization protein HflD
SEN_RS09450	CDS	1371	COO54_09140	CDS	1371	CO195_08440	CDS	1371	SPA_RS08115	CDS	1371	SEEPA511_RS10865	CDS	1371	T_RS08595	CDS	1371	adenylosuccinate lyase
SEN_RS09455	CDS	675	COO54_09145	CDS	672	CO195_08445	CDS	672	SPA_RS08120	CDS	675	SEEPA511_RS10860	CDS	675	T_RS08600	CDS	675	two-component system response regulator PhoP
SEN_RS09460	CDS	1464	COO54_09150	CDS	1464	CO195_08450	CDS	1464	SPA_RS08125	CDS	1464	SEEPA511_RS10855	CDS	1464	T_RS08605	CDS	1464	two-component system sensor histidine kinase PhoQ
SEN_RS09465	CDS	1122	COO54_09155	CDS	1122	CO195_08455	CDS	1122	SPA_RS08130	CDS	1122	SEEPA511_RS10850	CDS	1122	T_RS08610	CDS	1122	cupin domain-containing protein
SEN_RS09470	CDS	1335	COO54_09160	CDS	1335	CO195_08460	CDS	1335	SPA_RS08135	CDS	1335	SEEPA511_RS10845	CDS	1335	T_RS08615	CDS	1335	hypothetical protein
SEN_RS09475	CDS	1230	COO54_09165	CDS	1230	CO195_08465	CDS	1230	SPA_RS08140	CDS	1230	SEEPA511_RS10840	CDS	1230	T_RS08620	CDS	1230	peptidase T
SEN_RS23325	pseudo	217	COO54_09170	pseudo	217	CO195_08470	pseudo	217	SPA_RS23380	pseudo	217	SEEPA511_RS10835	pseudo	217	T_RS24215	pseudo	217	-
SEN_RS09480	CDS	1137	COO54_09175	CDS	1137	CO195_08475	CDS	1137	SPA_RS08145	CDS	1137	SEEPA511_RS10830	CDS	1137	T_RS08625	CDS	1137	Fe3+/spermidine/putrescine ABC transporter ATP-binding protein
SEN_RS09485	CDS	864	COO54_09180	CDS	864	CO195_08480	CDS	864	SPA_RS08150	CDS	864	SEEPA511_RS10825	CDS	864	T_RS08630	CDS	864	spermidine/putrescine ABC transporter permease
SEN_RS09490	CDS	1011	COO54_09185	CDS	1011	CO195_08485	CDS	1011	SPA_RS08155	CDS	1011	SEEPA511_RS10820	CDS	1011	T_RS08635	CDS	1011	SPI-2 type III secretion system effector SifA
SEN_RS09495	CDS	780	COO54_09190	CDS	780	CO195_08490	CDS	780	SPA_RS08160	CDS	780	SEEPA511_RS10815	CDS	780	T_RS08640	CDS	780	spermidine/putrescine ABC transporter permease PotC
SEN_RS09500	CDS	1047	COO54_09195	CDS	1047	CO195_08495	CDS	1047	SPA_RS08165	CDS	1047	SEEPA511_RS10810	CDS	1047	T_RS08645	CDS	1047	spermidine/putrescine-binding periplasmic protein
SEN_RS09505	CDS	822	COO54_09200	CDS	822	CO195_08500	CDS	822	SPA_RS08170	CDS	822	SEEPA511_RS10805	CDS	822	T_RS08650	CDS	822	NAD-dependent deacylase
SEN_RS09510	CDS	912	COO54_09205	CDS	912	CO195_08505	CDS	912	SPA_RS08175	CDS	912	SEEPA511_RS10800	CDS	912	T_RS08655	CDS	909	N-acetyl-D-glucosamine kinase
SEN_RS09515	CDS	1245	COO54_09210	CDS	1245	CO195_08510	CDS	1245	SPA_RS08180	CDS	1245	SEEPA511_RS10795	CDS	1245	T_RS08660	CDS	1245	lipoprotein-releasing system transmembrane subunit LolE
SEN_RS09520	CDS	702	COO54_09215	CDS	702	CO195_08515	CDS	702	SPA_RS08185	CDS	702	SEEPA511_RS10790	CDS	702	T_RS08665	CDS	702	lipoprotein-releasing system ATP-binding protein LolD
SEN_RS09525	CDS	1311	COO54_09220	CDS	1311	CO195_08520	CDS	1311	SPA_RS08190	CDS	1311	SEEPA511_RS10785	CDS	1311	T_RS08670	CDS	1311	lipoprotein-releasing system transmembrane subunit LolC
SEN_RS09530	CDS	3447	COO54_09225	CDS	3447	CO195_08525	CDS	3447	SPA_RS08195	CDS	3447	SEEPA511_RS10780	CDS	3447	T_RS08675	CDS	3447	transcription-repair coupling factor
SEN_RS09535	CDS	966	COO54_09230	CDS	966	CO195_08530	CDS	966	SPA_RS08200	CDS	966	SEEPA511_RS10775	CDS	966	T_RS08680	CDS	792	peptidoglycan-binding protein LysM
SEN_RS09540	CDS	258	COO54_09235	CDS	258	CO195_08550	CDS	258	SPA_RS08210	CDS	258	SEEPA511_RS10755	CDS	258	T_RS08685	CDS	258	DUF1471 domain-containing protein
SEN_RS09545	CDS	636	COO54_09240	CDS	636	CO195_08555	CDS	636	SPA_RS08215	CDS	636	SEEPA511_RS10750	CDS	636	T_RS08690	CDS	636	TetR/AcrR family transcriptional regulator
SEN_RS09550	CDS	540	COO54_09245	CDS	540	CO195_08560	CDS	540	SPA_RS08220	CDS	540	SEEPA511_RS10745	CDS	540	T_RS08695	CDS	540	glycine zipper 2TM domain-containing protein
SEN_RS09555	CDS	1305	COO54_09250	CDS	1305	CO195_08565	CDS	1305	SPA_RS08225	CDS	1305	SEEPA511_RS10740	CDS	1305	T_RS08700	CDS	1305	NAD(P)/FAD-dependent oxidoreductase
SEN_RS09560	CDS	543	COO54_09255	CDS	543	CO195_08570	CDS	543	SPA_RS08230	CDS	543	SEEPA511_RS10735	CDS	543	T_RS08705	CDS	543	hypothetical protein
SEN_RS09565	CDS	1026	COO54_09260	CDS	1026	CO195_08575	CDS	1026	SPA_RS08235	CDS	1026	SEEPA511_RS10730	CDS	1026	T_RS08710	CDS	1026	beta-hexosaminidase
SEN_RS09570	CDS	825	COO54_09265	CDS	825	CO195_08580	CDS	825	SPA_RS08240	CDS	825	SEEPA511_RS10725	CDS	825	T_RS08715	CDS	825	thiamine kinase
SEN_RS09575	CDS	639	COO54_09270	CDS	639	CO195_08585	CDS	639	SPA_RS08245	CDS	639	SEEPA511_RS10720	CDS	639	T_RS08720	CDS	639	penicillin-binding protein activator LpoB
[truncated: 2,749 more rows]

## Sheet: note
Explanation:
in the column of status:
CDS, normal coding sequence;
NA, absent;
pseudo, pseudogene;
i45, insertion/deletion at the 45th amino acid (e.g. frameshift);
st45, internal stop codon at the 45th amino acid.
Only genes with its ortholog in Enteritidis being normal have the analysis of pseudogenization causes.
