# Supplementary material for: Complete genome sequence of Salmonella enterica serovar Sendai shows H antigen convergence with S. Miami and recent divergence from S. Paratyphi A
Source: BMC Genomics. 2019 May 22;20:398. doi: 10.1186/s12864-019-5798-7 (PMC6530103; doi:10.1186/s12864-019-5798-7)
Supplement: Supplementary file 4 — 26 common pseudogenes shared by Sendai, Typhi and Paratyphi A (XLSX 10 kb) [file 12864_2019_5798_MOESM4_ESM.xlsx]

## Sheet: Sheet1
Additional file 4: 26 common pseudogenes shared by Sendai, Typhi and Paratyphi A
geneID_Enteritidis	geneID_Sendai	geneID_SPA_ATCC9150	geneID_SPA_ATCC11511	GeneID_Typhi_Ty2	annotation
SEN_RS23620	CO195_01730	SPA_RS22945	SEEPA511_RS17615	T_RS23770	hypothetical protein
SEN_RS18275	CO195_18265	SPA_RS17960	SEEPA511_RS00755	T_RS25650	autotransporter adhesin SadA
SEN_RS00990	CO195_01030	SPA_RS00995	SEEPA511_RS18305	T_RS01000	ferrichrome porin FhuA
SEN_RS03905	CO195_10175	SPA_RS23480	SEEPA511_RS08775	T_RS24350	hypothetical protein
SEN_RS07770	CO195_06845	SPA_RS06590	SEEPA511_RS12440	T_RS07485	Na+/H+ antiporter NhaC
SEN_RS23940	CO195_18605	SPA_RS24035	SEEPA511_RS23260	T_RS24940	transposase
SEN_RS10745	CO195_04150	SPA_RS04025	SEEPA511_RS15140	T_RS04065	SPI-1 type III secretion system effector HECT-type E3 ubiquitin transferase SopA
SEN_RS23605	CO195_01840	SPA_RS22955	SEEPA511_RS17495	T_RS23800	transposase
SEN_RS23955	CO195_19140	SPA_RS24060	SEEPA511_RS23150	T_RS24920	hypothetical protein
SEN_RS02750	CO195_11360	SPA_RS10900	SEEPA511_RS07605	T_RS11715	sensor kinase
SEN_RS23720	CO195_14320	SPA_RS23770	SEEPA511_RS04675	T_RS24615	hypothetical protein
SEN_RS17785	CO195_17790	SPA_RS23985	SEEPA511_RS23285	T_RS25000	L-asparaginase
SEN_RS10925	CO195_03965	SPA_RS03815	SEEPA511_RS15350	T_RS03885	colanic acid biosynthesis pyruvyl transferase WcaK
SEN_RS04885	CO195_09265	SPA_RS08885	SEEPA511_RS10030	T_RS09375	YbhB/YbcL family Raf kinase inhibitor-like protein
SEN_RS09590	CO195_08600	SPA_RS08260	SEEPA511_RS10705	T_RS08735	TonB-dependent siderophore receptor
SEN_RS08630	CO195_07670	SPA_RS07385	SEEPA511_RS11615	T_RS06385	hypothetical protein
SEN_RS23165	CO195_05835	SPA_RS23220	SEEPA511_RS13440	T_RS24200	hypothetical protein
SEN_RS23805	CO195_15275	SPA_RS23865	SEEPA511_RS03730	T_RS24730	hypothetical protein
SEN_RS13060	CO195_01750	SPA_RS01670	SEEPA511_RS17590	T_RS01645	dimethyl sulfoxide reductase subunit A
SEN_RS24060	CO195_22075	SPA_RS24180	SEEPA511_RS20000	T_RS25155	hypothetical protein
SEN_RS10465	CO195_04410	SPA_RS23110	SEEPA511_RS14850	T_RS23935	hypothetical protein
SEN_RS22085	CO195_22285	SPA_RS21820	SEEPA511_RS19860	T_RS25195	fimbrial protein
SEN_RS05445	CO195_04675	SPA_RS04560	SEEPA511_RS14585	T_RS04705	lysine-N-methylase
SEN_RS02565	CO195_11555	SPA_RS11080	SEEPA511_RS07405	T_RS11895	allantoin permease
SEN_RS06475	CO195_05625	SPA_RS05460	SEEPA511_RS13660	T_RS05575	hydrogenase
SEN_RS22805	CO195_00780	SPA_RS22905	SEEPA511_RS18555	T_RS23730	hypothetical protein
